# Supplementary material for: GWAS and WGCNA Analysis Uncover Candidate Genes Associated with Oil Content in Soybean
Source: Plants (Basel). 2024 May 14;13(10):1351. doi: 10.3390/plants13101351 (PMC11125034; doi:10.3390/plants13101351)
Supplement: Supplementary file 1 [file plants-13-01351-s001.zip]

Archive with 8 entries (8 files):
- FigureS1.tif
- FigureS2.tif
- FigureS3.tif
- FigureS4.tif
- TableS1.xlsx
- TableS2.xlsx
- TableS3.xlsx
- TableS4.xlsx
