# Supplementary material for: GWAS and WGCNA Analysis Uncover Candidate Genes Associated with Oil Content in Soybean
Source: Plants (Basel). 2024 May 14;13(10):1351. doi: 10.3390/plants13101351 (PMC11125034; doi:10.3390/plants13101351)
Supplement: Supplementary file 1 [file plants-13-01351-s001.zip › TableS1.xlsx]

## Sheet: Sheet1
TableS1. Genes in 100 kbp flanking regions of peak SNP associated with oil content of soybean.
Location	Locus name	Gene number	log2FC	Chr.	5' position of gene	3' position of gene	Gene annotation
rs334	E1	Glyma.01G071900	NA	Chr01	13080813	13081234	shaggy-related kinase 11
	E1	Glyma.01G072000	0.7729	Chr01	13104031	13106314	F-box/RNI-like superfamily protein
	E1	Glyma.01G072100	NA	Chr01	13130428	13135883	PIF1 helicase
rs5244	E1	Glyma.05G110600	-0.5205	Chr05	29340394	29344009	basic helix-loop-helix (bHLH) DNA-binding superfamily protein
	E1	Glyma.05G110700	-1.093	Chr05	29399811	29402443	basic helix-loop-helix (bHLH) DNA-binding superfamily protein
	E1	Glyma.05G110800	NA	Chr05	29508224	29508699	NA
	E1	Glyma.05G110900	0.8209	Chr05	29512460	29514964	basic helix-loop-helix (bHLH) DNA-binding superfamily protein
rs9475	E1	Glyma.09G099300	-0.1626	Chr09	17991013	17995433	RING/U-box superfamily protein
	E1	Glyma.09G099400	0.4876	Chr09	18035307	18039817	BED zinc finger ;hAT family dimerisation domain
	E1	Glyma.09G099500	-0.8683	Chr09	18099034	18105167	Cation efflux family protein
	E1	Glyma.09G099600	-1.1979	Chr09	18100113	18100745	NA
	E1	Glyma.09G099700	0.2996	Chr09	18118915	18119647	glyceraldehyde-3-phosphate dehydrogenase of plastid 2
	E1	Glyma.09G099800	NA	Chr09	18134075	18134470	VQ motif-containing protein
	E1	Glyma.09G099900	-0.1101	Chr09	18139744	18160093	Leucine-rich repeat transmembrane protein kinase
rs16850	E1	Glyma.16G036200	0.1483	Chr16	3441325	3443715	Ribosomal protein L30/L7 family protein
	E1	Glyma.16G036300	-0.213	Chr16	3446149	3454272	cationic amino acid transporter 4
	E1	Glyma.16G036400	0.3282	Chr16	3459878	3464461	BTB-POZ and MATH domain 4
	E1	Glyma.16G036500	NA	Chr16	3467382	3467908	NA
	E1	Glyma.16G036600	NA	Chr16	3482026	3483721	BTB-POZ and MATH domain 4
	E1	Glyma.16G036700	0.341	Chr16	3487100	3489736	BTB-POZ and MATH domain 4
	E1	Glyma.16G036800	NA	Chr16	3490887	3497439	BTB-POZ and MATH domain 5
	E1	Glyma.16G036900	0.104	Chr16	3507857	3510890	Ribosomal protein L25/Gln-tRNA synthetase, anti-codon-binding domain
	E1	Glyma.16G037000	-0.162	Chr16	3515015	3520102	Uncharacterized conserved protein (DUF2215)
	E1	Glyma.16G037100	-0.2239	Chr16	3521388	3528089	Peptidase M50 family protein
	E1	Glyma.16G037200	0.301	Chr16	3532610	3535415	Formyl transferase
	E1	Glyma.16G037300	-0.613	Chr16	3539228	3540786	NA
	E1	Glyma.16G037400	2.7304	Chr16	3540787	3541956	NA
	E1	Glyma.16G037500	-0.3808	Chr16	3542455	3548793	Leucine-rich repeat protein kinase family protein
	E1	Glyma.16G037600	0.0479	Chr16	3558978	3562831	Protein of unknown function (DUF1637)
	E1	Glyma.16G037700	0.7668	Chr16	3567350	3571451	Transducin/WD40 repeat-like superfamily protein
	E1	Glyma.16G037800	0.8682	Chr16	3575465	3581939	Plant protein of unknown function (DUF639)
	E1	Glyma.16G037900	2.4164	Chr16	3584655	3585466	NA
	E1	Glyma.16G038000	1.6488	Chr16	3586151	3587499	dehydrin family protein
	E1	Glyma.16G038100	2.0139	Chr16	3590425	3591074	NA
	E1	Glyma.16G038200	2.0544	Chr16	3593536	3595987	Ankyrin repeat family protein
	E1	Glyma.16G038300	0.4551	Chr16	3617280	3622647	Cobalamin-independent synthase family protein
	E1	Glyma.16G038400	0.2692	Chr16	3626031	3633873	MIF4G domain-containing protein / MA3 domain-containing protein
rs17991	E1	Glyma.17G041900	0.7465	Chr17	3110735	3117594	NA
	E1	Glyma.17G042000	-2.6323	Chr17	3118715	3119656	glutathione S-transferase TAU 25
	E1	Glyma.17G042100	0.4675	Chr17	3123414	3125634	polyubiquitin 10
	E1	Glyma.17G042200	0.3276	Chr17	3126637	3129571	polyubiquitin 10
	E1	Glyma.17G042300	-3.2224	Chr17	3134700	3139599	WRKY family transcription factor
	E1	Glyma.17G042400	0.8039	Chr17	3147891	3151400	Cytidine/deoxycytidylate deaminase family protein
	E1	Glyma.17G042500	3.4854	Chr17	3158970	3159846	NA
	E1	Glyma.17G042600	1.6013	Chr17	3170653	3171983	NA
	E1	Glyma.17G042700	-0.2339	Chr17	3175336	3177066	transcription regulatory protein SNF5, putative (BSH)
	E1	Glyma.17G042800	-0.9738	Chr17	3180124	3182275	indole-3-acetic acid inducible 31
	E1	Glyma.17G042900	-0.1566	Chr17	3192673	3198527	Pectinacetylesterase family protein
	E1	Glyma.17G043000	0.1084	Chr17	3201132	3205085	Major facilitator superfamily protein
	E1	Glyma.17G043100	-0.141	Chr17	3206815	3211204	Alkaline-phosphatase-like family protein
rs20739	E1,E2	Glyma.18G299300	2.585	Chr18	57705112	57706611	alpha/beta-Hydrolases superfamily protein
	E1,E2	Glyma.18G299400	-1.1204	Chr18	57718284	57722458	Got1/Sft2-like vescicle transport protein family
	E1,E2	Glyma.18G299500	-0.1349	Chr18	57741567	57749794	ENTH/VHS family protein
	E1,E2	Glyma.18G299600	-0.3485	Chr18	57751224	57755761	Phosphoenolpyruvate carboxylase family protein
	E1,E2	Glyma.18G299700	0.2866	Chr18	57755837	57757150	Phosphoenolpyruvate carboxylase family protein
	E1,E2	Glyma.18G299800	-0.3214	Chr18	57757422	57762189	Eukaryotic protein of unknown function (DUF914)
	E1,E2	Glyma.18G299900	-3.2272	Chr18	57763913	57768976	S-adenosyl-L-methionine-dependent methyltransferases superfamily protein
	E1,E2	Glyma.18G300000	-0.6052	Chr18	57771055	57773221	NA
	E1,E2	Glyma.18G300100	0.3739	Chr18	57774232	57781763	Protein kinase family protein
	E1,E2	Glyma.18G300200	-0.9412	Chr18	57789188	57820853	glucan synthase-like 12
	E1,E2	Glyma.18G300300	-0.7567	Chr18	57823394	57831151	Transducin/WD40 repeat-like superfamily protein
	E1,E2	Glyma.18G300400	-2.585	Chr18	57831381	57834152	Major facilitator superfamily protein
	E1,E2	Glyma.18G300500	0.0549	Chr18	57841316	57843280	RmlC-like cupins superfamily protein
	E1,E2	Glyma.18G300600	0.0669	Chr18	57844897	57846271	RAB GTPase homolog A5D
	E1,E2	Glyma.18G300700	-0.2207	Chr18	57852461	57859687	SIGNAL PEPTIDE PEPTIDASE-LIKE 3
	E1,E2	Glyma.18G300800	-1.5242	Chr18	57860162	57861657	Pollen Ole e 1 allergen and extensin family protein
	E1,E2	Glyma.18G300900	-1.1338	Chr18	57867768	57869200	SAUR-like auxin-responsive protein family
	E1,E2	Glyma.18G301000	-0.5146	Chr18	57890959	57891781	Protein kinase superfamily protein
	E1,E2	Glyma.18G301100	NA	Chr18	57894037	57895910	senescence-associated gene 29
rs2905	E2	Glyma.03G090400	NA	Chr03	26879791	26880532	S-domain-2 5
	E2	Glyma.03G090500	-0.582	Chr03	26893241	26896056	receptor-like protein kinase 1
	E2	Glyma.03G090600	NA	Chr03	26899208	26903855	receptor-like protein kinase 1
	E2	Glyma.03G090700	NA	Chr03	26918554	26921939	ribosomal protein S6
rs6995	E2	Glyma.07G045800	-0.7811	Chr07	3821516	3826301	Remorin family protein
	E2	Glyma.07G045900	0.4868	Chr07	3827387	3833377	alanine aminotransferase 2
	E2	Glyma.07G046000	-0.3306	Chr07	3837222	3849530	pectin methylesterase 3
	E2	Glyma.07G046100	0.1592	Chr07	3861630	3873298	exocyst complex component sec10
	E2	Glyma.07G046200	0.106	Chr07	3879069	3883801	ubiquitin-conjugating enzyme 34
	E2	Glyma.07G046300	-0.7843	Chr07	3885469	3887120	NA
	E2	Glyma.07G046400	-1.0128	Chr07	3888795	3890526	RING/U-box superfamily protein
	E2	Glyma.07G046500	0.301	Chr07	3894897	3898123	O-fucosyltransferase family protein
	E2	Glyma.07G046600	0.3003	Chr07	3901797	3904930	NA
	E2	Glyma.07G046700	0.3772	Chr07	3905797	3909524	regulatory particle triple-A 1A
	E2	Glyma.07G046800	0.2964	Chr07	3910605	3918461	STRUBBELIG-receptor family 6
	E2	Glyma.07G046900	-1.2178	Chr07	3930141	3933559	RNA-binding (RRM/RBD/RNP motifs) family protein
	E2	Glyma.07G047000	0.4574	Chr07	3939238	3940062	ROTUNDIFOLIA like 9
	E2	Glyma.07G047100	-0.4439	Chr07	3942625	3949061	Calcineurin-like metallo-phosphoesterase superfamily protein
	E2	Glyma.07G047200	0.0013	Chr07	3955972	3959611	Leucine-rich receptor-like protein kinase family protein
	E2	Glyma.07G047300	0.2688	Chr07	3970007	3975138	NA
	E2	Glyma.07G047400	-0.3555	Chr07	3977971	3979901	Protein of unknown function (DUF1295)
	E2	Glyma.07G047500	-0.8162	Chr07	3985133	3990296	purple acid phosphatase 29
	E2	Glyma.07G047600	-0.73	Chr07	3991009	3993352	photosystem I light harvesting complex gene 2
	E2	Glyma.07G047700	0.0813	Chr07	3995501	3999612	Ribosomal RNA processing Brix domain protein
	E2	Glyma.07G047800	-0.0026	Chr07	4004367	4008503	Calcium-binding endonuclease/exonuclease/phosphatase family
rs13933	E2	Glyma.13G340900	0.0714	Chr13	43282672	43286972	ZIP metal ion transporter family
	E2	Glyma.13G341000	0.0758	Chr13	43289058	43291721	A20/AN1-like zinc finger family protein
	E2	Glyma.13G341100	-0.0465	Chr13	43292117	43296459	Protein kinase protein with tetratricopeptide repeat domain
	E2	Glyma.13G341200	0.3578	Chr13	43300318	43301979	NA
	E2	Glyma.13G341300	-0.2248	Chr13	43302658	43307084	Pentatricopeptide repeat (PPR) superfamily protein
	E2	Glyma.13G341400	-0.6966	Chr13	43310896	43312589	AGC (cAMP-dependent, cGMP-dependent and protein kinase C) kinase family protein
	E2	Glyma.13G341500	0.2125	Chr13	43324927	43327135	Leucine-rich repeat (LRR) family protein
	E2	Glyma.13G341600	0.0795	Chr13	43331375	43335735	FAR1-related sequence 4
	E2	Glyma.13G341700	0.9787	Chr13	43342075	43345305	basic helix-loop-helix (bHLH) DNA-binding superfamily protein
	E2	Glyma.13G341800	-0.5816	Chr13	43350322	43353398	NA
	E2	Glyma.13G341900	0.2713	Chr13	43358963	43364472	NA
	E2	Glyma.13G342000	0.352	Chr13	43366276	43366808	Histone superfamily protein
	E2	Glyma.13G342100	-2.2685	Chr13	43366809	43369266	Cyclin family protein
	E2	Glyma.13G342200	NA	Chr13	43367891	43369119	CYCLIN B1;1
	E2	Glyma.13G342300	-0.8253	Chr13	43379317	43381319	NA
	E2	Glyma.13G342400	0.1836	Chr13	43383928	43394174	RNA helicase family protein
	E2	Glyma.13G342500	0.6226	Chr13	43396036	43399003	ETHYLENE-INSENSITIVE3-like 3
	E2	Glyma.13G342600	-1.1926	Chr13	43405599	43413978	AMP-dependent synthetase and ligase family protein
	E2	Glyma.13G342700	-1.4887	Chr13	43419189	43422436	Calcium-dependent lipid-binding (CaLB domain) plant phosphoribosyltransferase family protein
	E2	Glyma.13G342800	-0.2011	Chr13	43428485	43432893	NAD(P)-binding Rossmann-fold superfamily protein
	E2	Glyma.13G342900	-0.1704	Chr13	43437455	43443980	topoisomerase 6 subunit B
	E2	Glyma.13G343000	-0.2578	Chr13	43447268	43451125	beta glucosidase 32
	E2	Glyma.13G343100	0.2675	Chr13	43451486	43452340	beta glucosidase 41
	E2	Glyma.13G343200	-0.409	Chr13	43458310	43460795	NA
	E2	Glyma.13G343300	0.4019	Chr13	43466663	43474397	IBR domain-containing protein
rs20078	E2	Glyma.18G159800	0.4222	Chr18	36392528	36395112	wound-responsive protein-related
	E2	Glyma.18G159900	-0.2866	Chr18	36482539	36490713	Integrase-type DNA-binding superfamily protein
	E2	Glyma.18G160000	NA	Chr18	36499161	36500827	hAT transposon superfamily protein
rs1864	E3	Glyma.02G179600	NA	Chr02	30594551	30597171	Tetratricopeptide repeat (TPR)-like superfamily protein
	E3	Glyma.02G179700	-1.9622	Chr02	30601577	30605430	NA
	E3	Glyma.02G179800	NA	Chr02	30627770	30628453	NA
	E3	Glyma.02G179900	-0.0435	Chr02	30631549	30634896	Chaperone DnaJ-domain superfamily protein
	E3	Glyma.02G180000	-0.1844	Chr02	30646607	30647144	NA
	E3	Glyma.02G180100	-0.1195	Chr02	30647901	30657274	NIMA-related kinase 5
	E3	Glyma.02G180200	NA	Chr02	30666159	30667087	NA
	E3	Glyma.02G180300	NA	Chr02	30677949	30678296	NA
	E3	Glyma.02G180400	1.0467	Chr02	30688692	30690375	NA
	E3	Glyma.02G180500	-0.9308	Chr02	30695482	30696138	NA
	E3	Glyma.02G180600	NA	Chr02	30763747	30764697	NA
rs1773	E3	Glyma.02G166000	NA	Chr02	24968993	24969300	NA
	E3	Glyma.02G166100	0.6115	Chr02	24972645	24979612	NA
	E3	Glyma.02G166200	NA	Chr02	25037271	25037801	NA
	E3	Glyma.03G090200	-1.3543	Chr03	26849526	26852341	receptor-like protein kinase 1
	E3	Glyma.03G090300	NA	Chr03	26855486	26860134	receptor-like protein kinase 1
rs3413	E3	Glyma.03G259800	-0.4965	Chr03	45387067	45390947	Rho GTPase activating protein with PAK-box/P21-Rho-binding domain
	E3	Glyma.03G259900	0.3923	Chr03	45391055	45402923	NA
	E3	Glyma.03G260000	0.3175	Chr03	45392071	45401062	DHHC-type zinc finger family protein
	E3	Glyma.03G260100	0.6293	Chr03	45403370	45404426	NA
	E3	Glyma.03G260200	0.858	Chr03	45407900	45415032	CBL-interacting protein kinase 9
	E3	Glyma.03G260300	2.678	Chr03	45421037	45423205	3-ketoacyl-CoA synthase 1
	E3	Glyma.03G260400	-1.078	Chr03	45425913	45427271	NA
	E3	Glyma.03G260500	0.3922	Chr03	45427402	45434290	RNA-binding (RRM/RBD/RNP motifs) family protein
	E3	Glyma.03G260600	-0.663	Chr03	45436474	45445236	D-arabinono-1,4-lactone oxidase family protein
	E3	Glyma.03G260700	0.787	Chr03	45450829	45453229	NA
	E3	Glyma.03G260800	0.144	Chr03	45458889	45459517	NA
	E3	Glyma.03G260900	-0.175	Chr03	45461728	45463190	60S acidic ribosomal protein family
	E3	Glyma.03G261000	0.0937	Chr03	45465440	45469548	pyruvate dehydrogenase E1 alpha
	E3	Glyma.03G261100	0.3203	Chr03	45469867	45474789	NA
	E3	Glyma.03G261200	0.108	Chr03	45476750	45478150	NA
	E3	Glyma.03G261300	-0.1097	Chr03	45482096	45487185	pseudo-response regulator 5
	E3	Glyma.03G261400	0.0974	Chr03	45488450	45489586	Late embryogenesis abundant (LEA) hydroxyproline-rich glycoprotein family
	E3	Glyma.03G261500	-3.0484	Chr03	45491778	45493438	photosystem I P subunit
	E3	Glyma.03G261600	-0.1831	Chr03	45495525	45498431	2-oxoglutarate (2OG) and Fe(II)-dependent oxygenase superfamily protein
	E3	Glyma.03G261700	0.0704	Chr03	45497413	45497828	NA
	E3	Glyma.03G261800	-0.7215	Chr03	45502100	45510812	Homeodomain-like superfamily protein
	E3	Glyma.03G261900	-1.5774	Chr03	45513478	45516887	Protein kinase superfamily protein
	E3	Glyma.03G262000	-3.8745	Chr03	45517876	45519838	pyrophosphorylase 3
	E3	Glyma.03G262100	0.1268	Chr03	45520418	45532516	dicer-like 1
	E3	Glyma.03G262200	0.5201	Chr03	45556475	45559485	AP2/B3-like transcriptional factor family protein
	E3	Glyma.03G262300	-0.98	Chr03	45569952	45571510	photosystem I light harvesting complex gene 2
	E3	Glyma.03G262400	-0.5884	Chr03	45574887	45576313	purple acid phosphatase 29
	E3	Glyma.03G262500	0.0386	Chr03	45580912	45584109	Leucine-rich receptor-like protein kinase family protein
rs4932	E3	Glyma.05G066500	-0.9567	Chr05	6537183	6545047	ureidoglycine aminohydrolase
	E3	Glyma.05G066600	NA	Chr05	6629317	6634642	cationic amino acid transporter 6
	E3	Glyma.05G066700	1.0946	Chr05	6682751	6687819	Protein kinase superfamily protein
rs6151	E3	Glyma.06G210600	-1.6358	Chr06	20867484	20869778	TCP family transcription factor
	E3	Glyma.06G210700	NA	Chr06	20890381	20890760	Protein of unknown function (DUF59)
	E3	Glyma.06G210800	0.0582	Chr06	20918949	20925658	NA
	E3	Glyma.06G210900	-4.585	Chr06	20942818	20945744	O-Glycosyl hydrolases family 17 protein
	E3	Glyma.06G211000	NA	Chr06	20948495	20949672	NA
	E3	Glyma.06G211100	NA	Chr06	20962937	20964643	PIF1 helicase
	E3	Glyma.06G211200	NA	Chr06	20982278	20984294	HXXXD-type acyl-transferase family protein
rs7023	E3	Glyma.07G058100	-0.3151	Chr07	5186025	5191713	adenine nucleotide transporter 1
	E3	Glyma.07G058200	0.1257	Chr07	5196616	5203902	SPA (suppressor of phyA-105) protein family
	E3	Glyma.07G058300	-3.218	Chr07	5208488	5211264	Protein kinase family protein
	E3	Glyma.07G058400	-0.6438	Chr07	5217085	5221305	formin homology 1
	E3	Glyma.07G058500	NA	Chr07	5224700	5225712	NA
	E3	Glyma.07G058600	0.2676	Chr07	5240996	5247125	NA
	E3	Glyma.07G058700	-0.2347	Chr07	5251199	5260710	NA
	E3	Glyma.07G058800	0.6148	Chr07	5264781	5266400	serine acetyltransferase 1;1
	E3	Glyma.07G058900	-1.1814	Chr07	5268461	5272348	NRAMP metal ion transporter 2
	E3	Glyma.07G059000	-2.1726	Chr07	5275565	5277510	Pyridoxal phosphate (PLP)-dependent transferases superfamily protein
	E3	Glyma.07G059100	NA	Chr07	5282519	5283075	NA
	E3	Glyma.07G059200	0.6855	Chr07	5284646	5293001	Cytochrome b561/ferric reductase transmembrane with DOMON related domain
	E3	Glyma.07G059300	0.0189	Chr07	5293201	5300088	ribonuclease 2
	E3	Glyma.07G059400	-0.0296	Chr07	5305964	5316002	NA
	E3	Glyma.07G059500	NA	Chr07	5313173	5314697	NA
	E3	Glyma.07G059600	-0.3106	Chr07	5317552	5319355	NA
	E3	Glyma.07G059700	0.1843	Chr07	5320128	5324270	HhH-GPD base excision DNA repair family protein
	E3	Glyma.07G059800	0.8668	Chr07	5326726	5333569	glyoxylate reductase 1
	E3	Glyma.07G059900	-0.0335	Chr07	5335302	5337999	ribosomal protein L5 B
	E3	Glyma.07G060000	-0.511	Chr07	5342520	5345316	ribosomal protein L5 B
	E3	Glyma.07G060100	0.1209	Chr07	5349468	5352991	RNI-like superfamily protein
	E3	Glyma.07G060200	NA	Chr07	5350879	5352738	NA
	E3	Glyma.07G060300	-0.3934	Chr07	5353935	5357409	Dihydrodipicolinate reductase, bacterial/plant
	E3	Glyma.07G060400	0.7358	Chr07	5358317	5363410	G-box binding factor 3
rs7610	E3	Glyma.07G174000	-0.8604	Chr07	31242022	31248463	zinc finger protein 4
	E3	Glyma.07G174100	0.1978	Chr07	31256236	31259956	Protein of unknown function (DUF1423)
	E3	Glyma.07G174200	-0.8931	Chr07	31272333	31273635	receptor like protein 40
	E3	Glyma.07G174300	NA	Chr07	31330531	31331163	transmembrane receptors;ATP binding
	E3	Glyma.07G174400	NA	Chr07	31344873	31347102	NA
	E3	Glyma.07G174500	NA	Chr07	31356672	31360410	PIF1 helicase
rs8311	E3	Glyma.08G202400	NA	Chr08	16434147	16436426	NA
	E3	Glyma.08G202500	NA	Chr08	16437976	16438134	Aluminium induced protein with YGL and LRDR motifs
	E3	Glyma.08G202600	-0.0225	Chr08	16443311	16447290	NA
	E3	Glyma.08G202700	-0.0228	Chr08	16449212	16451139	cytochrome c oxidase 19-2
	E3	Glyma.08G202800	-0.4904	Chr08	16452263	16459102	LETM1-like protein
	E3	Glyma.08G202900	-0.0858	Chr08	16460848	16465506	ENTH/VHS family protein
	E3	Glyma.08G203000	-1.8413	Chr08	16469763	16471666	delta tonoplast integral protein
	E3	Glyma.08G203100	0.3847	Chr08	16473456	16476643	phytochrome-associated protein 2
	E3	Glyma.08G203200	0.1156	Chr08	16485599	16487490	photosystem II 11 kDa protein-related
	E3	Glyma.08G203300	1.0061	Chr08	16487607	16488852	NA
	E3	Glyma.08G203400	0.5324	Chr08	16491238	16495603	Pex2/Pex12 N-terminal domain-containing protein / zinc finger (C3HC4-type RING finger) family protein
	E3	Glyma.08G203500	NA	Chr08	16504858	16506590	hAT dimerisation domain-containing protein / transposase-related
	E3	Glyma.08G203600	0.0711	Chr08	16511006	16514396	basic helix-loop-helix (bHLH) DNA-binding superfamily protein
	E3	Glyma.08G203700	-1	Chr08	16521379	16525038	Isochorismatase family protein
	E3	Glyma.08G203800	-2.2747	Chr08	16532773	16535523	Isochorismatase family protein
	E3	Glyma.08G203900	0.1417	Chr08	16537286	16540341	Major facilitator superfamily protein
	E3	Glyma.08G204000	0.3476	Chr08	16543532	16548634	Major facilitator superfamily protein
	E3	Glyma.08G204100	0.4906	Chr08	16548696	16550298	Thioesterase superfamily protein
	E3	Glyma.08G204200	-0.0073	Chr08	16551275	16555171	P-loop containing nucleoside triphosphate hydrolases superfamily protein
	E3	Glyma.08G204300	0.2863	Chr08	16557804	16566403	AMP-dependent synthetase and ligase family protein
	E3	Glyma.08G204400	0.6259	Chr08	16567271	16568992	cytochrome c biogenesis protein family
	E3	Glyma.08G204500	0.2841	Chr08	16572086	16580213	Major facilitator superfamily protein
	E3	Glyma.08G204600	-1.2095	Chr08	16583268	16586196	NA
	E3	Glyma.08G204700	0.1216	Chr08	16594092	16600507	HD-ZIP IV family of homeobox-leucine zipper protein with lipid-binding START domain
	E3	Glyma.08G204800	-1.0277	Chr08	16601039	16602646	photosystem I subunit H2
	E3	Glyma.08G204900	NA	Chr08	16602807	16605982	RHO guanyl-nucleotide exchange factor 12
	E3	Glyma.08G205000	1.1699	Chr08	16609095	16610030	D-isomer specific 2-hydroxyacid dehydrogenase family protein
	E3	Glyma.08G205100	1	Chr08	16610100	16611569	receptor like protein 40
	E3	Glyma.08G205200	0.8007	Chr08	16611893	16613679	NA
	E3	Glyma.08G205300	0.0762	Chr08	16623105	16625775	RAB GTPase homolog G3D
	E3	Glyma.08G205400	-0.1189	Chr08	16628352	16636514	Phox-associated domain;Phox-like;Sorting nexin, C-terminal
rs8750	E3	Glyma.08G287400	-2.0226	Chr08	39797413	39798965	polygalacturonase 2
	E3	Glyma.08G287500	-1.731	Chr08	39862688	39865201	polygalacturonase 2
	E3	Glyma.08G287600	0.7329	Chr08	39865840	39872556	Radical SAM superfamily protein
	E3	Glyma.08G287700	-0.0735	Chr08	39875712	39877815	UB-like protease 1D
	E3	Glyma.08G287800	-0.2105	Chr08	39880267	39886406	UB-like protease 1D
	E3	Glyma.08G287900	NA	Chr08	39898566	39901324	Leucine-rich repeat protein kinase family protein
	E3	Glyma.08G288000	-0.3705	Chr08	39917358	39921545	aldehyde dehydrogenase 2B4
rs8346	E3	Glyma.08G218200	-0.5395	Chr08	17727507	17736077	NRAMP metal ion transporter 6
	E3	Glyma.08G218300	NA	Chr08	17746118	17747218	NA
	E3	Glyma.08G218400	-0.2891	Chr08	17747795	17750917	CBL-interacting protein kinase 5
	E3	Glyma.08G218500	0.0415	Chr08	17769268	17770741	vacuolar ATP synthase subunit D (VATD) / V-ATPase D subunit / vacuolar proton pump D subunit (VATPD)
	E3	Glyma.08G218600	-0.5564	Chr08	17784425	17786833	WRKY DNA-binding protein 40
	E3	Glyma.08G218700	-1.2029	Chr08	17787384	17792912	DNA glycosylase superfamily protein
	E3	Glyma.08G218800	-1.4525	Chr08	17793108	17796564	NDH-dependent cyclic electron flow 1
	E3	Glyma.08G218900	0.4186	Chr08	17796580	17798681	phospholipid N-methyltransferase
	E3	Glyma.08G219000	-1.4748	Chr08	17813887	17816494	Acyl-CoA N-acyltransferases (NAT) superfamily protein
	E3	Glyma.08G219100	0.0565	Chr08	17818201	17822329	uridylyltransferase-related
	E3	Glyma.08G219200	-0.0204	Chr08	17824529	17837260	Low PSII Accumulation 3
	E3	Glyma.08G219300	-0.2065	Chr08	17837504	17842580	cyclic nucleotide gated channel 8
	E3	Glyma.08G219400	-0.415	Chr08	17843671	17845527	fucosyltransferase 1
	E3	Glyma.08G219500	0.0463	Chr08	17847935	17853405	fucosyltransferase 1
	E3	Glyma.08G219600	-0.0081	Chr08	17854666	17856011	NA
	E3	Glyma.08G219700	0.6617	Chr08	17857603	17860441	NA
	E3	Glyma.08G219800	NA	Chr08	17863774	17864667	F-box family protein
	E3	Glyma.08G219900	0.2221	Chr08	17867478	17873695	NA
	E3	Glyma.08G220000	-0.2228	Chr08	17875817	17877391	Chaperone DnaJ-domain superfamily protein
	E3	Glyma.08G220100	0.4759	Chr08	17880513	17887538	Protein phosphatase 2C family protein
	E3	Glyma.08G220200	-0.1545	Chr08	17889781	17898867	hydroxycinnamoyl-CoA shikimate/quinate hydroxycinnamoyl transferase
	E3	Glyma.08G220300	0.8814	Chr08	17900423	17901287	NA
	E3	Glyma.08G220400	0.1305	Chr08	17908440	17911791	NA
	E3	Glyma.08G220500	1.2254	Chr08	17911846	17915248	NA
rs9263	E3	Glyma.09G077900	0.1912	Chr09	8650928	8658660	Transducin/WD40 repeat-like superfamily protein
	E3	Glyma.09G078000	-1.2224	Chr09	8685609	8686013	NA
	E3	Glyma.09G078100	NA	Chr09	8690400	8691050	Nucleic acid-binding, OB-fold-like protein
	E3	Glyma.09G078200	-4.0589	Chr09	8699994	8707320	PIF1 helicase
	E3	Glyma.09G078300	0.2093	Chr09	8708840	8718819	Protein of unknown function (DUF3531)
	E3	Glyma.09G078400	0.1589	Chr09	8738961	8744802	NA
	E3	Glyma.09G078500	NA	Chr09	8741530	8743998	NA
	E3	Glyma.09G078600	-1.2224	Chr09	8769323	8769924	NA
	E3	Glyma.09G078700	-0.088	Chr09	8804707	8810945	Nucleotide-sugar transporter family protein
rs9049	E3	Glyma.09G032300	-0.0627	Chr09	2727524	2729735	NA
	E3	Glyma.09G032400	0.3103	Chr09	2736835	2738437	NA
	E3	Glyma.09G032500	NA	Chr09	2751892	2753408	agenet domain-containing protein
	E3	Glyma.09G032600	0.297	Chr09	2755503	2757441	F-box family protein
	E3	Glyma.09G032700	-0.2617	Chr09	2757660	2759030	NA
	E3	Glyma.09G032800	0.2392	Chr09	2762138	2767670	Chaperone DnaJ-domain superfamily protein
	E3	Glyma.09G032900	1.5291	Chr09	2768991	2777385	NA
	E3	Glyma.09G033000	-1.8981	Chr09	2779877	2794367	NA
	E3	Glyma.09G033100	NA	Chr09	2797773	2803950	NA
	E3	Glyma.09G033200	-0.0744	Chr09	2804745	2806090	NA
	E3	Glyma.09G033300	0.3578	Chr09	2808315	2808542	NA
	E3	Glyma.09G033400	0.2881	Chr09	2808670	2810260	Rab5-interacting family protein
	E3	Glyma.09G033500	1.1125	Chr09	2811869	2812379	NA
	E3	Glyma.09G033600	-0.7549	Chr09	2814501	2815986	NA
	E3	Glyma.09G033700	-2.2422	Chr09	2822619	2823618	Plant invertase/pectin methylesterase inhibitor superfamily protein
	E3	Glyma.09G033800	-0.1518	Chr09	2824867	2828040	NA
	E3	Glyma.09G033900	1.6734	Chr09	2834638	2835687	Polynucleotidyl transferase, ribonuclease H-like superfamily protein
	E3	Glyma.09G034000	-1	Chr09	2839448	2840293	hydroxyproline-rich glycoprotein family protein
	E3	Glyma.09G034100	0.9569	Chr09	2849414	2850694	NA
	E3	Glyma.09G034200	NA	Chr09	2854710	2856217	Transducin/WD40 repeat-like superfamily protein
	E3	Glyma.09G034300	0.1671	Chr09	2865429	2868035	WRKY DNA-binding protein 23
	E3	Glyma.09G034400	0.3238	Chr09	2877846	2883307	prefoldin 3
	E3	Glyma.09G034500	0.6921	Chr09	2900256	2900865	basic helix-loop-helix (bHLH) DNA-binding superfamily protein
	E3	Glyma.09G034600	0.1864	Chr09	2908660	2912488	NA
	E3	Glyma.09G034700	NA	Chr09	2915138	2916371	NA
rs9227	E3	Glyma.09G072700	-0.9352	Chr09	7619132	7620402	Plant invertase/pectin methylesterase inhibitor superfamily protein
	E3	Glyma.09G072800	NA	Chr09	7633793	7634182	NA
	E3	Glyma.09G072900	1	Chr09	7645379	7646352	NA
	E3	Glyma.09G073000	-1.8046	Chr09	7650927	7651406	NA
	E3	Glyma.09G073100	NA	Chr09	7654381	7657822	NA
	E3	Glyma.09G073200	-0.1498	Chr09	7697529	7708882	Riboflavin synthase-like superfamily protein
	E3	Glyma.09G073300	-1.0166	Chr09	7723202	7726373	SAUR-like auxin-responsive protein family
	E3	Glyma.09G073400	2.1986	Chr09	7732397	7733253	SAUR-like auxin-responsive protein family
	E3	Glyma.09G073500	0.415	Chr09	7756930	7758261	VPS35 homolog B
rs10231	E3	Glyma.10G000300	-0.4626	Chr10	34071	37387	HXXXD-type acyl-transferase family protein
	E3	Glyma.10G000400	-0.4965	Chr10	62862	66335	NA
	E3	Glyma.10G000500	-0.5024	Chr10	71115	74498	NA
	E3	Glyma.10G000600	0.2654	Chr10	84337	88080	PENTATRICOPEPTIDE REPEAT 596
	E3	Glyma.10G000700	-0.415	Chr10	90195	90673	indole-3-acetic acid inducible
	E3	Glyma.10G000800	0.442	Chr10	92896	99175	WD-40 repeat family protein / small nuclear ribonucleoprotein Prp4p-related
	E3	Glyma.10G000900	-0.8723	Chr10	102668	104250	NAD(P)H dehydrogenase 18
	E3	Glyma.10G001000	-0.9555	Chr10	104625	114623	acylaminoacyl-peptidase-related
	E3	Glyma.10G001100	-0.1114	Chr10	122421	132370	acylaminoacyl-peptidase-related
	E3	Glyma.10G001200	0.4148	Chr10	133342	140198	TBP-associated factor 13
	E3	Glyma.10G001300	-0.422	Chr10	141068	141415	Translation initiation factor IF2/IF5
	E3	Glyma.10G001400	0.4095	Chr10	142165	146672	FAR1-related sequence 11
	E3	Glyma.10G001500	0.7366	Chr10	150761	155207	Tetratricopeptide repeat (TPR)-like superfamily protein
	E3	Glyma.10G001600	-0.234	Chr10	156306	163315	tRNAHis guanylyltransferase
	E3	Glyma.10G001700	-0.1895	Chr10	165788	167599	CBL-interacting protein kinase 7
	E3	Glyma.10G001800	-2.737	Chr10	198285	200540	3-ketoacyl-CoA synthase 11
	E3	Glyma.10G001900	0.072	Chr10	203303	207763	ARM repeat superfamily protein
	E3	Glyma.10G002000	NA	Chr10	212458	213928	NA
rs10297	E3	Glyma.10G028400	-1.5634	Chr10	2468536	2473694	DNAse I-like superfamily protein
	E3	Glyma.10G028500	0.152	Chr10	2476846	2478953	NA
	E3	Glyma.10G028700	0.3254	Chr10	2485817	2497071	methylcrotonyl-CoA carboxylase alpha chain, mitochondrial / 3-methylcrotonyl-CoA carboxylase 1 (MCCA)
	E3	Glyma.10G028600	0.2345	Chr10	2487313	2489838	NA
	E3	Glyma.10G028800	0.7681	Chr10	2505833	2514922	kinase interacting (KIP1-like) family protein
	E3	Glyma.10G028900	0.5069	Chr10	2515550	2526041	sulfate transporter 3;1
	E3	Glyma.10G029000	-0.0985	Chr10	2539391	2545681	NIMA-related kinase 4
	E3	Glyma.10G029100	1.6317	Chr10	2546167	2547888	2-oxoglutarate (2OG) and Fe(II)-dependent oxygenase superfamily protein
	E3	Glyma.10G029200	0.3962	Chr10	2549665	2552097	NA
	E3	Glyma.10G029300	-0.432	Chr10	2554201	2558666	Plant protein of unknown function (DUF828) with plant pleckstrin homology-like region
	E3	Glyma.10G029400	1.1758	Chr10	2560235	2562772	Bax inhibitor-1 family protein
	E3	Glyma.10G029500	-0.5926	Chr10	2566905	2571623	ETO1-like 1
	E3	Glyma.10G029600	0.0267	Chr10	2575885	2578579	heat shock transcription factor A6B
	E3	Glyma.10G029700	-1.1058	Chr10	2587971	2592516	indeterminate(ID)-domain 12
	E3	Glyma.10G029800	0.5096	Chr10	2599478	2606973	2-oxoglutarate (2OG) and Fe(II)-dependent oxygenase superfamily protein
	E3	Glyma.10G029900	NA	Chr10	2616428	2617280	NA
	E3	Glyma.10G030000	-0.36	Chr10	2617681	2636109	Beige/BEACH domain ;WD domain, G-beta repeat protein
rs11438	E3	Glyma.11G027100	0.3142	Chr11	1947017	1953156	KNOTTED-like homeobox of Arabidopsis thaliana 7
	E3	Glyma.11G027200	-0.1656	Chr11	1963558	1970366	Protein of unknown function (DUF544)
	E3	Glyma.11G027300	NA	Chr11	1968394	1969605	NA
	E3	Glyma.11G027400	1.6173	Chr11	1974063	1976315	non-yellowing 1
	E3	Glyma.11G027500	0.2593	Chr11	1979772	1985099	FIZZY-related 2
	E3	Glyma.11G027600	NA	Chr11	1987969	1989326	expansin A7
	E3	Glyma.11G027700	-0.8908	Chr11	1992156	1993544	leucoanthocyanidin dioxygenase
	E3	Glyma.11G027800	0.4801	Chr11	2000192	2004609	YTH family protein
	E3	Glyma.11G027900	NA	Chr11	2006012	2008288	Subtilase family protein
	E3	Glyma.11G028000	NA	Chr11	2010077	2012302	Subtilase family protein
	E3	Glyma.11G028100	-0.9688	Chr11	2013605	2019869	Cell cycle regulated microtubule associated protein
	E3	Glyma.11G028200	-0.0192	Chr11	2023320	2026136	ACC synthase 10
	E3	Glyma.11G028300	0.5244	Chr11	2026137	2030533	Leucine-rich repeat protein kinase family protein
	E3	Glyma.11G028400	-0.1221	Chr11	2033311	2037129	SNARE associated Golgi protein family
	E3	Glyma.11G028500	0.2612	Chr11	2041195	2046185	Sodium Bile acid symporter family
	E3	Glyma.11G028600	0.6334	Chr11	2049390	2051646	NA
	E3	Glyma.11G028700	-0.3427	Chr11	2060585	2070214	armadillo repeat kinesin 3
	E3	Glyma.11G028800	0.656	Chr11	2073771	2076640	Predicted AT-hook DNA-binding family protein
	E3	Glyma.11G028900	-0.2224	Chr11	2090136	2091568	MATE efflux family protein
	E3	Glyma.11G029000	-0.2813	Chr11	2103242	2106404	ACT domain repeat 8
	E3	Glyma.11G029100	-2.8903	Chr11	2111851	2114533	Cornichon family protein
	E3	Glyma.11G029200	-4.8904	Chr11	2115728	2117394	NA
	E3	Glyma.11G029300	-0.6501	Chr11	2118364	2120301	NA
	E3	Glyma.11G029400	0.0539	Chr11	2123508	2126691	NA
	E3	Glyma.11G029500	0.1424	Chr11	2133666	2137631	photolyase 1
	E3	Glyma.11G029600	0.3639	Chr11	2138474	2149522	Sec1/munc18-like (SM) proteins superfamily
rs11998	E3	Glyma.11G220700	0.7776	Chr11	31603517	31604786	Pathogenesis-related thaumatin superfamily protein
	E3	Glyma.11G220800	0.3326	Chr11	31608253	31612122	hAT transposon superfamily
	E3	Glyma.11G220900	0.7405	Chr11	31613010	31615360	Concanavalin A-like lectin protein kinase family protein
	E3	Glyma.11G221000	-1.3698	Chr11	31621224	31624882	rubisco activase
	E3	Glyma.11G221100	0.5176	Chr11	31629618	31634631	purine biosynthesis 4
	E3	Glyma.11G221200	0.6694	Chr11	31641566	31645035	AT-hook protein of GA feedback 2
	E3	Glyma.11G221300	1	Chr11	31648799	31648978	NA
	E3	Glyma.11G221400	-0.1186	Chr11	31654810	31658085	NAD(P)-binding Rossmann-fold superfamily protein
	E3	Glyma.11G221500	-1	Chr11	31662583	31663716	zinc-finger protein 10
	E3	Glyma.11G221600	0.2102	Chr11	31684337	31686460	Protein of unknown function (DUF604)
	E3	Glyma.11G221700	-0.0524	Chr11	31691121	31692035	NA
	E3	Glyma.11G221800	-0.1065	Chr11	31692136	31697442	sec7 domain-containing protein
	E3	Glyma.11G221900	-0.115	Chr11	31699305	31707194	sec7 domain-containing protein
	E3	Glyma.11G222000	0.2448	Chr11	31721901	31726079	Protein of unknown function (DUF1644)
	E3	Glyma.11G222100	-0.546	Chr11	31731779	31738604	Tetratricopeptide repeat (TPR)-like superfamily protein
	E3	Glyma.11G222200	NA	Chr11	31738252	31738449	NAD(P)-binding Rossmann-fold superfamily protein
	E3	Glyma.11G222300	1.0254	Chr11	31740260	31744799	NAD(P)-binding Rossmann-fold superfamily protein
	E3	Glyma.11G222400	-1.7045	Chr11	31747256	31753710	NAD(P)-binding Rossmann-fold superfamily protein
	E3	Glyma.11G222500	0.2247	Chr11	31754247	31759504	NAD(P)-binding Rossmann-fold superfamily protein
	E3	Glyma.11G222600	0.7533	Chr11	31769175	31771265	protein phosphatase 2CA
	E3	Glyma.11G222700	0.2666	Chr11	31776993	31783480	Nucleotidyltransferase family protein
	E3	Glyma.11G222800	-0.4739	Chr11	31785302	31791583	S-adenosyl-L-methionine-dependent methyltransferases superfamily protein
rs13422	E3	Glyma.13G128800	-3.1155	Chr13	24198202	24200638	Flavin-binding monooxygenase family protein
	E3	Glyma.13G128900	0.0688	Chr13	24209750	24212616	Glutaredoxin family protein
	E3	Glyma.13G129000	-1.078	Chr13	24212927	24214953	glutathione S-transferase tau 7
	E3	Glyma.13G129100	NA	Chr13	24215599	24216303	glutathione S-transferase TAU 8
	E3	Glyma.13G129200	-1	Chr13	24218559	24219074	S-protein homologue 1
	E3	Glyma.13G129300	-0.718	Chr13	24220044	24222696	NA
	E3	Glyma.13G129400	-1.266	Chr13	24231129	24232701	photosystem I subunit E-2
	E3	Glyma.13G129500	-1.9408	Chr13	24236946	24240144	photosystem I subunit E-2
	E3	Glyma.13G129600	0.1728	Chr13	24243834	24248528	NA
	E3	Glyma.13G129700	0.7771	Chr13	24249148	24253893	Protein of unknown function (DUF3741)
	E3	Glyma.13G129800	0.4812	Chr13	24255740	24260637	Tetraspanin family protein
	E3	Glyma.13G129900	-2.13	Chr13	24269818	24273919	GDSL-like Lipase/Acylhydrolase superfamily protein
	E3	Glyma.13G130000	0.0381	Chr13	24275514	24293803	CLIP-associated protein
	E3	Glyma.13G130100	0.4872	Chr13	24305965	24311744	phytochrome interacting factor 3-like 5
	E3	Glyma.13G130200	0.49	Chr13	24314468	24317503	HIT-type Zinc finger family protein
	E3	Glyma.13G130300	-0.6234	Chr13	24318285	24320989	Ankyrin repeat family protein
	E3	Glyma.13G130400	0.1452	Chr13	24321747	24326039	regulatory particle AAA-ATPase 2A
	E3	Glyma.13G130500	-2.1155	Chr13	24327115	24328374	NA
	E3	Glyma.13G130600	-2.0182	Chr13	24332603	24333389	NA
	E3	Glyma.13G130700	0.1607	Chr13	24355867	24358522	HSP20-like chaperones superfamily protein
	E3	Glyma.13G130800	0.6761	Chr13	24368346	24370568	HSP20-like chaperones superfamily protein
rs13907	E3	Glyma.13G325500	0.9622	Chr13	42071528	42071926	F-box/RNI-like/FBD-like domains-containing protein
	E3	Glyma.13G325600	0.0494	Chr13	42075768	42078704	dsRNA-binding protein 2
	E3	Glyma.13G325700	0.141	Chr13	42090699	42096267	SAND family protein
	E3	Glyma.13G325800	1.1609	Chr13	42099282	42100520	Protein of unknown function, DUF584
	E3	Glyma.13G325900	-0.5177	Chr13	42110189	42111968	plasma membrane intrinsic protein 2
	E3	Glyma.13G326000	-1.2732	Chr13	42117029	42118004	NA
	E3	Glyma.13G326100	-2.2141	Chr13	42120922	42125826	Protein kinase superfamily protein
	E3	Glyma.13G326200	-0.4454	Chr13	42127387	42131740	PDI-like 1-4
	E3	Glyma.13G326300	NA	Chr13	42133130	42134442	NA
	E3	Glyma.13G326400	-0.0297	Chr13	42138505	42144566	4-hydroxy-3-methylbut-2-enyl diphosphate synthase
	E3	Glyma.13G326500	0.4573	Chr13	42146835	42151452	RING/U-box superfamily protein
	E3	Glyma.13G326600	1.009	Chr13	42154775	42156281	Terpenoid synthases superfamily protein
	E3	Glyma.13G326700	-0.6405	Chr13	42158825	42161604	RING/U-box superfamily protein
	E3	Glyma.13G326800	0.4551	Chr13	42164386	42166849	Galactose oxidase/kelch repeat superfamily protein
	E3	Glyma.13G326900	-0.1112	Chr13	42179066	42185980	geminivirus rep interacting kinase 2
	E3	Glyma.13G327000	-0.5937	Chr13	42188111	42195363	beta-galactosidase 8
	E3	Glyma.13G327100	-2.1699	Chr13	42203183	42204596	FASCICLIN-like arabinogalactan-protein 11
	E3	Glyma.13G327200	NA	Chr13	42206007	42206504	NA
	E3	Glyma.13G327300	-0.1733	Chr13	42208333	42209733	FASCICLIN-like arabinogalactan-protein 11
	E3	Glyma.13G327400	-0.4256	Chr13	42212049	42212474	NA
	E3	Glyma.13G327500	-0.3826	Chr13	42214586	42217606	indeterminate(ID)-domain 2
	E3	Glyma.13G327600	1.4425	Chr13	42227446	42229767	NAC domain containing protein 25
	E3	Glyma.13G327700	0.9197	Chr13	42229990	42232844	syntaxin of plants 71
	E3	Glyma.13G327800	0.2942	Chr13	42234583	42247067	Seven transmembrane MLO family protein
	E3	Glyma.13G327900	0.6746	Chr13	42235431	42236329	NA
	E3	Glyma.13G328000	-1.909	Chr13	42266563	42271620	auxin response factor 4
rs13704	E3	Glyma.13G223200	-1.7655	Chr13	33606433	33609795	NA
	E3	Glyma.13G223300	-0.3497	Chr13	33610531	33620180	K-box region and MADS-box transcription factor family protein
	E3	Glyma.13G223400	-0.4617	Chr13	33643527	33652207	Integrin-linked protein kinase family
	E3	Glyma.13G223500	-1.737	Chr13	33654626	33655383	Putative membrane lipoprotein
	E3	Glyma.13G223600	-5.3908	Chr13	33658102	33658924	Putative membrane lipoprotein
	E3	Glyma.13G223700	-0.1352	Chr13	33663034	33664635	Protein of unknown function (DUF1264)
	E3	Glyma.13G223800	-1.9645	Chr13	33665829	33670493	nitrate transporter 1:2
	E3	Glyma.13G223900	0.0056	Chr13	33672010	33679263	MAC/Perforin domain-containing protein
	E3	Glyma.13G224000	-2.7732	Chr13	33684833	33686902	heat shock protein 70B
	E3	Glyma.13G224100	0.0979	Chr13	33689752	33694327	heat shock protein 70B
	E3	Glyma.13G224200	0.0495	Chr13	33699882	33702393	F-box/RNI-like superfamily protein
	E3	Glyma.13G224300	1.6457	Chr13	33703380	33715996	Protein kinase superfamily protein
	E3	Glyma.13G224400	2.2264	Chr13	33716071	33719717	Dynamin related protein 4C
	E3	Glyma.13G224500	-0.079	Chr13	33725180	33735368	receptor-like kinase in flowers 1
	E3	Glyma.13G224600	0.9249	Chr13	33735984	33741877	Dynamin related protein 4C
	E3	Glyma.13G224700	0.442	Chr13	33745884	33748569	Mov34/MPN/PAD-1 family protein
	E3	Glyma.13G224800	-0.0766	Chr13	33748627	33756494	Ankyrin repeat family protein
	E3	Glyma.13G224900	-0.8563	Chr13	33764494	33767295	NOD26-like intrinsic protein 1;2
	E3	Glyma.13G225000	0.7934	Chr13	33791887	33794220	Aldolase-type TIM barrel family protein
	E3	Glyma.13G225100	-0.387	Chr13	33799417	33800661	Haloacid dehalogenase-like hydrolase (HAD) superfamily protein
rs14506	E3	Glyma.14G128900	-0.3154	Chr14	21601933	21605900	Protein phosphatase 2A regulatory B subunit family protein
	E3	Glyma.14G129000	NA	Chr14	21674410	21678350	PIF1 helicase
	E3	Glyma.14G129100	0.2905	Chr14	21696793	21718181	RING/U-box superfamily protein
rs14799	E3	Glyma.14G163600	-0.6841	Chr14	40291220	40291969	NA
	E3	Glyma.14G163700	2.3219	Chr14	40314629	40316926	Pathogenesis-related thaumatin superfamily protein
	E3	Glyma.14G163800	0.2729	Chr14	40371079	40377115	NA
	E3	Glyma.14G163900	-0.9762	Chr14	40415756	40423500	O-fucosyltransferase family protein
rs14524	E3	Glyma.14G131400	0.753	Chr14	22505022	22506112	NA
	E3	Glyma.14G131500	NA	Chr14	22508168	22508443	NA
	E3	Glyma.14G131600	NA	Chr14	22543570	22545455	NA
	E3	Glyma.14G131700	-0.0971	Chr14	22555716	22558927	Protein of unknown function (DUF1218)
	E3	Glyma.14G131800	NA	Chr14	22561942	22562718	NA
	E3	Glyma.14G131900	0.3245	Chr14	22580087	22586928	NA
rs15289	E3	Glyma.15G132900	NA	Chr15	10689440	10691180	FAD-binding Berberine family protein
	E3	Glyma.15G133000	-0.4948	Chr15	10693333	10695547	NA
	E3	Glyma.15G133100	NA	Chr15	10697813	10700758	FAD-binding Berberine family protein
rs17989	E3	Glyma.17G040800	2.1526	Chr17	3015427	3017681	late embryogenesis abundant domain-containing protein / LEA domain-containing protein
	E3	Glyma.17G040900	0.3503	Chr17	3019098	3023738	MuDR family transposase
	E3	Glyma.17G041000	0.2252	Chr17	3025531	3029224	Pseudouridine synthase family protein
	E3	Glyma.17G041100	-0.7542	Chr17	3028733	3035712	HAD-superfamily hydrolase, subfamily IG, 5\'-nucleotidase
	E3	Glyma.17G041200	-0.7684	Chr17	3041792	3047638	P-glycoprotein 11
	E3	Glyma.17G041300	-0.7143	Chr17	3066546	3073337	ATP binding cassette subfamily B4
	E3	Glyma.17G041400	0.1012	Chr17	3076764	3083449	P-glycoprotein 11
	E3	Glyma.17G041500	0.3674	Chr17	3090237	3094970	hydroxyproline-rich glycoprotein family protein
	E3	Glyma.17G041600	0.9386	Chr17	3097588	3099547	NA
	E3	Glyma.17G041700	-0.1006	Chr17	3099618	3109529	chromatin remodeling factor18
	E3	Glyma.17G041800	NA	Chr17	3105478	3106020	NA
rs18353	E3	Glyma.17G171400	0.2803	Chr17	16415474	16417792	kinase interacting (KIP1-like) family protein
	E3	Glyma.17G171500	-0.0474	Chr17	16421517	16422287	Protein kinase superfamily protein
	E3	Glyma.17G171600	0.415	Chr17	16423055	16437374	phytochrome and flowering time regulatory protein (PFT1)
	E3	Glyma.17G171700	NA	Chr17	16483071	16483750	zinc finger protein 4
rs18145	E3	Glyma.17G120900	0.0091	Chr17	9629771	9638880	histone deacetylase 15
	E3	Glyma.17G121000	-1.2625	Chr17	9640525	9642160	Duplicated homeodomain-like superfamily protein
	E3	Glyma.17G121100	0.0185	Chr17	9645970	9650703	NA
	E3	Glyma.17G121200	0.3851	Chr17	9655139	9663557	Transmembrane Fragile-X-F-associated protein
	E3	Glyma.17G121300	NA	Chr17	9659029	9660063	NA
	E3	Glyma.17G121400	0.2235	Chr17	9668479	9680085	MUTS homolog 2
	E3	Glyma.17G121500	0.737	Chr17	9698161	9700535	TCP family transcription factor
	E3	Glyma.17G121600	0.0088	Chr17	9715404	9730191	TBP-associated factor 2
	E3	Glyma.17G121700	0.2034	Chr17	9732522	9744827	Transcription factor TFIIE, alpha subunit
	E3	Glyma.17G121800	2.6342	Chr17	9746590	9748712	CLAVATA3/ESR-RELATED 13
	E3	Glyma.17G121900	0.21	Chr17	9763577	9764504	NA
	E3	Glyma.17G122000	0.3866	Chr17	9771675	9772612	Oleosin family protein
	E3	Glyma.17G122100	0.631	Chr17	9774397	9778768	NagB/RpiA/CoA transferase-like superfamily protein
	E3	Glyma.17G122200	0.5429	Chr17	9779168	9783148	BED zinc finger ;hAT family dimerisation domain
	E3	Glyma.17G122300	-0.695	Chr17	9785932	9790153	arogenate dehydrogenase
	E3	Glyma.17G122400	-1.2281	Chr17	9793423	9797241	Adenine nucleotide alpha hydrolases-like superfamily protein
	E3	Glyma.17G122500	-0.1854	Chr17	9801722	9804711	Cyclophilin-like peptidyl-prolyl cis-trans isomerase family protein
	E3	Glyma.17G122600	-0.466	Chr17	9802239	9802478	NA
	E3	Glyma.17G122700	0.0414	Chr17	9804110	9809790	C3HC zinc finger-like
	E3	Glyma.17G122800	-2	Chr17	9810524	9811673	NA
	E3	Glyma.17G122900	0.6159	Chr17	9812046	9812198	NA
	E3	Glyma.17G123000	0.2409	Chr17	9812688	9814428	NA
	E3	Glyma.17G123100	-1.48	Chr17	9817556	9819604	RNI-like superfamily protein
	E3	Glyma.17G123200	NA	Chr17	9820719	9821423	early nodulin-like protein 6
	E3	Glyma.17G123300	0.0744	Chr17	9822955	9828946	P-loop containing nucleoside triphosphate hydrolases superfamily protein
rs17989	E3	Glyma.17G039400	NA	Chr17	2933278	2933816	NA
	E3	Glyma.17G039500	0.1171	Chr17	2934677	2937027	Tetratricopeptide repeat (TPR)-like superfamily protein
	E3	Glyma.17G039600	-1.3212	Chr17	2939197	2944802	squamosa promoter binding protein-like 1
	E3	Glyma.17G039700	-0.1375	Chr17	2950710	2951791	NA
	E3	Glyma.17G039800	0.9469	Chr17	2954165	2958898	Protein kinase superfamily protein
	E3	Glyma.17G039900	-1.8745	Chr17	2962663	2963515	Protein of unknown function, DUF538
	E3	Glyma.17G040000	-0.1745	Chr17	2964937	2969982	Protein kinase superfamily protein
	E3	Glyma.17G040100	NA	Chr17	2969594	2969743	NA
	E3	Glyma.17G040200	-1.1019	Chr17	2977007	2978077	NA
	E3	Glyma.17G040300	-1.8819	Chr17	2978395	2981842	Nucleotide-sugar transporter family protein
	E3	Glyma.17G040400	-0.0401	Chr17	2982929	2987246	novel plant snare 13
	E3	Glyma.17G040500	1.1186	Chr17	2990067	2993227	pyruvate dehydrogenase kinase
	E3	Glyma.17G040600	2.602	Chr17	3000738	3000905	NA
	E3	Glyma.17G040700	0.0153	Chr17	3002793	3008282	CBL-interacting protein kinase 1
	E3	Glyma.17G040800	2.1526	Chr17	3015427	3017681	late embryogenesis abundant domain-containing protein / LEA domain-containing protein
	E3	Glyma.17G040900	0.3503	Chr17	3019098	3023738	MuDR family transposase
	E3	Glyma.17G041000	0.2252	Chr17	3025531	3029224	Pseudouridine synthase family protein
	E3	Glyma.17G041100	-0.7542	Chr17	3028733	3035712	HAD-superfamily hydrolase, subfamily IG, 5\'-nucleotidase
	E3	Glyma.17G041200	-0.7684	Chr17	3041792	3047638	P-glycoprotein 11
	E3	Glyma.17G041300	-0.7143	Chr17	3066546	3073337	ATP binding cassette subfamily B4
	E3	Glyma.17G041400	0.1012	Chr17	3076764	3083449	P-glycoprotein 11
	E3	Glyma.17G041500	0.3674	Chr17	3090237	3094970	hydroxyproline-rich glycoprotein family protein
	E3	Glyma.17G041600	0.9386	Chr17	3097588	3099547	NA
	E3	Glyma.17G041700	-0.1006	Chr17	3099618	3109529	chromatin remodeling factor18
	E3	Glyma.17G041800	NA	Chr17	3105478	3106020	NA
rs19314	E3	Glyma.18G095700	3	Chr18	9819623	9820017	NA
	E3	Glyma.18G095800	0.0253	Chr18	9820014	9821451	Protein of unknown function, DUF584
	E3	Glyma.18G095900	-0.3282	Chr18	9843835	9848979	NADH:ubiquinone oxidoreductase, 17.2kDa subunit
	E3	Glyma.18G096000	-0.2344	Chr18	9853440	9855049	NA
	E3	Glyma.18G096100	0.0597	Chr18	9856273	9857224	xyloglucan endotransglucosylase/hydrolase 8
	E3	Glyma.18G096200	0.1111	Chr18	9860188	9864208	syntaxin of plants 61
	E3	Glyma.18G096300	0.9917	Chr18	9865915	9872588	NA
	E3	Glyma.18G096400	1.0452	Chr18	9875937	9881522	Translation initiation factor SUI1 family protein
	E3	Glyma.18G096500	0.4289	Chr18	9889095	9895297	calmodulin-domain protein kinase 9
	E3	Glyma.18G096600	-0.8301	Chr18	9929582	9931758	RING/U-box superfamily protein
	E3	Glyma.18G096700	-0.5194	Chr18	9953195	9953932	NA
	E3	Glyma.18G096800	0.2809	Chr18	9968344	9983206	NA
	E3	Glyma.18G096900	-1.4819	Chr18	9983321	9987930	endoribonuclease L-PSP family protein
	E3	Glyma.18G097000	0.4147	Chr18	9990910	9996029	peptide met sulfoxide reductase 4
	E3	Glyma.18G097100	-0.0201	Chr18	10007351	10012506	NA
	E3	Glyma.18G097200	-3.8074	Chr18	10037766	10038346	SWITCH/sucrose nonfermenting 3C
	E3	Glyma.18G097300	0.2135	Chr18	10049445	10051861	NA
	E3	Glyma.18G097400	NA	Chr18	10065330	10065974	Protein of unknown function (DUF679)
	E3	Glyma.18G097500	0.585	Chr18	10096426	10098634	FTSH protease 6
	E3	Glyma.18G097600	NA	Chr18	10136404	10136999	MATE efflux family protein
	E3	Glyma.18G097700	NA	Chr18	10138776	10140456	Transmembrane amino acid transporter family protein
	E3	Glyma.18G097800	-0.9082	Chr18	10144579	10148068	nitrate transporter 1.5
	E3	Glyma.18G097900	-0.8297	Chr18	10148071	10150179	NITRATE TRANSPORTER 1.8
rs20112	E3	Glyma.18G166100	NA	Chr18	38833290	38834753	NA
	E3	Glyma.18G166200	NA	Chr18	38835794	38839323	NA
	E3	Glyma.18G166300	NA	Chr18	38876917	38879111	Leucine-rich repeat protein kinase family protein
	E3	Glyma.18G166400	0.0685	Chr18	38907174	38910543	Sterile alpha motif (SAM) domain-containing protein
	E3	Glyma.18G166500	0.143	Chr18	38910652	38912358	NA
	E3	Glyma.18G166600	-0.2725	Chr18	38955092	38962893	GPI transamidase component PIG-S-related
	E3	Glyma.18G166700	-0.4369	Chr18	39022943	39028645	B-cell receptor-associated protein 31-like
	E3	Glyma.18G166000	NA	Chr18	38810485	38812478	HXXXD-type acyl-transferase family protein
rs20814	E3	Glyma.19G020200	NA	Chr19	2157221	2159632	Pectate lyase family protein
	E3	Glyma.19G020300	0.2072	Chr19	2166516	2169372	NA
	E3	Glyma.19G020400	0.1327	Chr19	2170639	2177437	TBP-associated factor 5
	E3	Glyma.19G020500	-0.6594	Chr19	2211514	2216085	Protein of unknown function (DUF1637)
	E3	Glyma.19G020600	3.4889	Chr19	2228698	2231733	WRKY DNA-binding protein 72
	E3	Glyma.19G020700	2.26	Chr19	2235570	2239004	Galactose mutarotase-like superfamily protein
	E3	Glyma.19G020800	-0.2845	Chr19	2239682	2245052	NA
	E3	Glyma.19G020900	NA	Chr19	2246685	2249915	Protein kinase superfamily protein
	E3	Glyma.19G021000	NA	Chr19	2255343	2257676	Protein kinase superfamily protein
	E3	Glyma.19G021100	0.7193	Chr19	2270857	2274561	homeobox 3
	E3	Glyma.19G021200	NA	Chr19	2281773	2282364	NA
	E3	Glyma.19G021300	-0.2409	Chr19	2296763	2299410	Glutaredoxin family protein
	E3	Glyma.19G021400	-0.9281	Chr19	2315882	2318779	basic helix-loop-helix (bHLH) DNA-binding family protein
	E3	Glyma.19G021500	-0.6417	Chr19	2352336	2362829	ATP binding cassette subfamily B19
rs22223	E3	Glyma.20G032000	-2.8244	Chr20	4113874	4115266	NA
	E3	Glyma.20G032100	NA	Chr20	4130825	4131049	potassium transporter 2
	E3	Glyma.20G032200	NA	Chr20	4143074	4143452	EXS (ERD1/XPR1/SYG1) family protein
	E3	Glyma.20G032300	NA	Chr20	4153840	4154206	NA
	E3	Glyma.20G032400	-0.1182	Chr20	4183317	4191520	EXS (ERD1/XPR1/SYG1) family protein
	E3	Glyma.20G032500	0.5475	Chr20	4194291	4202575	EXS (ERD1/XPR1/SYG1) family protein
	E3	Glyma.20G032600	NA	Chr20	4204879	4212818	EXS (ERD1/XPR1/SYG1) family protein
