# Supplementary material for: GWAS and WGCNA Analysis Uncover Candidate Genes Associated with Oil Content in Soybean
Source: Plants (Basel). 2024 May 14;13(10):1351. doi: 10.3390/plants13101351 (PMC11125034; doi:10.3390/plants13101351)
Supplement: Supplementary file 1 [file plants-13-01351-s001.zip › TableS2.xlsx]

## Sheet: Sheet1
TableS2.Coexpression network correlation coefficient
Gene1	Gene2	dir
Glyma.01G047100	Glyma.04G130300	0.586075
Glyma.01G047100	Glyma.18G070600	0.577248
Glyma.01G047100	Glyma.04G062400	0.576797
Glyma.01G047100	Glyma.20G174500	0.574802
Glyma.01G047100	Glyma.09G212100	0.574452
Glyma.01G103200	Glyma.20G101700	0.579322
Glyma.01G103200	Glyma.20G174500	0.57343
Glyma.01G103200	Glyma.10G123100	0.572087
Glyma.01G103200	Glyma.04G130300	0.571687
Glyma.01G103200	Glyma.14G039900	0.571266
Glyma.01G103200	Glyma.11G141500	0.57126
Glyma.01G103200	Glyma.20G021900	0.570904
Glyma.01G103200	Glyma.08G081700	0.570168
Glyma.01G112900	Glyma.04G130300	0.573052
Glyma.01G169000	Glyma.20G101700	0.57504
Glyma.01G169000	Glyma.04G130300	0.57045
Glyma.02G068500	Glyma.08G081700	0.573558
Glyma.02G068500	Glyma.11G141500	0.572166
Glyma.02G068500	Glyma.14G039900	0.571325
Glyma.02G068500	Glyma.04G062400	0.570831
Glyma.02G068500	Glyma.07G273900	0.570323
Glyma.02G107500	Glyma.04G130300	0.578068
Glyma.02G107500	Glyma.20G101700	0.577593
Glyma.02G107500	Glyma.20G174500	0.573932
Glyma.02G107500	Glyma.04G062400	0.573837
Glyma.02G142800	Glyma.18G070600	0.582013
Glyma.02G142800	Glyma.04G130300	0.576779
Glyma.02G142800	Glyma.04G062400	0.573985
Glyma.02G142800	Glyma.11G141500	0.570988
Glyma.02G184100	Glyma.18G070600	0.572312
Glyma.02G186300	Glyma.20G101700	0.584424
Glyma.02G186300	Glyma.04G130300	0.584065
Glyma.02G186300	Glyma.20G174500	0.582725
Glyma.02G186300	Glyma.04G062400	0.578519
Glyma.02G186300	Glyma.10G123100	0.575546
Glyma.02G186300	Glyma.14G039900	0.575235
Glyma.02G186300	Glyma.11G141500	0.574939
Glyma.02G186300	Glyma.09G212100	0.574164
Glyma.02G186300	Glyma.20G021900	0.573829
Glyma.02G186300	Glyma.17G112500	0.571647
Glyma.02G186300	Glyma.07G165200	0.571227
Glyma.02G186300	Glyma.08G081700	0.571211
Glyma.02G186300	Glyma.10G145100	0.570836
Glyma.03G007200	Glyma.11G141500	0.57186
Glyma.03G007200	Glyma.18G070600	0.57007
Glyma.03G016500	Glyma.18G070600	0.583695
Glyma.03G016500	Glyma.04G130300	0.573912
Glyma.03G016500	Glyma.11G141500	0.57201
Glyma.03G016500	Glyma.04G062400	0.571308
Glyma.03G045600	Glyma.04G130300	0.581146
Glyma.03G045600	Glyma.18G070600	0.575831
Glyma.03G045600	Glyma.20G174500	0.573754
Glyma.03G045600	Glyma.11G141500	0.572062
Glyma.03G045600	Glyma.20G101700	0.571541
Glyma.03G045600	Glyma.04G062400	0.570039
Glyma.03G155000	Glyma.11G141500	0.57566
Glyma.03G155000	Glyma.04G130300	0.572299
Glyma.03G182600	Glyma.04G130300	0.58652
Glyma.03G182600	Glyma.04G062400	0.580836
Glyma.03G182600	Glyma.20G174500	0.58074
Glyma.03G182600	Glyma.20G101700	0.577991
Glyma.03G182600	Glyma.18G070600	0.5778
Glyma.03G182600	Glyma.17G025200	0.577046
Glyma.03G182600	Glyma.10G145100	0.57627
Glyma.03G182600	Glyma.09G212100	0.574958
Glyma.03G182600	Glyma.07G033100	0.571197
Glyma.03G182600	Glyma.10G217500	0.570512
Glyma.03G182600	Glyma.17G112500	0.570081
Glyma.04G071500	Glyma.04G130300	0.582017
Glyma.04G071500	Glyma.11G141500	0.577548
Glyma.04G071500	Glyma.04G062400	0.574873
Glyma.04G071500	Glyma.20G174500	0.574242
Glyma.04G071500	Glyma.20G101700	0.57211
Glyma.04G071500	Glyma.14G039900	0.57206
Glyma.04G071500	Glyma.09G212100	0.571861
Glyma.04G071500	Glyma.08G081700	0.57098
Glyma.04G139400	Glyma.20G101700	0.577178
Glyma.04G139400	Glyma.20G021900	0.573654
Glyma.04G139400	Glyma.20G174500	0.570553
Glyma.05G016100	Glyma.04G130300	0.581351
Glyma.05G016100	Glyma.11G141500	0.576207
Glyma.05G016100	Glyma.04G062400	0.573338
Glyma.05G016100	Glyma.08G081700	0.572008
Glyma.05G016100	Glyma.20G174500	0.571872
Glyma.05G016100	Glyma.14G039900	0.570823
Glyma.05G034600	Glyma.04G130300	0.571163
Glyma.05G034600	Glyma.17G025200	0.570844
Glyma.05G034600	Glyma.04G062400	0.570048
Glyma.05G040600	Glyma.20G101700	0.575898
Glyma.05G040600	Glyma.20G021900	0.572337
Glyma.05G047800	Glyma.04G130300	0.584822
Glyma.05G047800	Glyma.04G062400	0.579988
Glyma.05G047800	Glyma.18G070600	0.578149
Glyma.05G047800	Glyma.20G174500	0.576402
Glyma.05G047800	Glyma.09G212100	0.576374
Glyma.05G047800	Glyma.17G025200	0.574689
Glyma.05G047800	Glyma.10G145100	0.571823
Glyma.05G047800	Glyma.07G273900	0.571705
Glyma.05G047800	Glyma.20G101700	0.570476
Glyma.05G118500	Glyma.18G070600	0.575829
Glyma.05G118500	Glyma.11G141500	0.575388
Glyma.05G230600	Glyma.04G130300	0.575992
Glyma.05G230600	Glyma.11G141500	0.575983
Glyma.05G231700	Glyma.11G141500	0.573143
Glyma.05G247700	Glyma.20G101700	0.580428
Glyma.05G247700	Glyma.20G174500	0.575872
Glyma.05G247700	Glyma.04G130300	0.575165
Glyma.05G247700	Glyma.11G141500	0.574948
Glyma.05G247700	Glyma.10G123100	0.574391
Glyma.05G247700	Glyma.18G070600	0.573197
Glyma.05G247700	Glyma.20G021900	0.572927
Glyma.05G247700	Glyma.14G039900	0.570324
Glyma.06G069700	Glyma.20G101700	0.573725
Glyma.06G087500	Glyma.04G130300	0.571914
Glyma.06G174800	Glyma.11G141500	0.570703
Glyma.06G221900	Glyma.04G130300	0.583879
Glyma.06G221900	Glyma.04G062400	0.578372
Glyma.06G221900	Glyma.17G025200	0.57728
Glyma.06G221900	Glyma.09G212100	0.57508
Glyma.06G221900	Glyma.20G174500	0.574288
Glyma.06G221900	Glyma.10G145100	0.572119
Glyma.06G275600	Glyma.04G130300	0.57822
Glyma.06G275600	Glyma.04G062400	0.576254
Glyma.06G275600	Glyma.20G101700	0.575701
Glyma.06G275600	Glyma.20G174500	0.573539
Glyma.06G275600	Glyma.09G212100	0.570364
Glyma.07G041100	Glyma.04G130300	0.572248
Glyma.07G042700	Glyma.04G130300	0.577131
Glyma.07G042700	Glyma.04G062400	0.57423
Glyma.07G042700	Glyma.09G212100	0.572853
Glyma.07G042700	Glyma.08G081700	0.572434
Glyma.07G042700	Glyma.11G141500	0.570927
Glyma.07G042700	Glyma.07G273900	0.570244
Glyma.07G087900	Glyma.11G141500	0.57396
Glyma.08G010300	Glyma.18G070600	0.579664
Glyma.08G010300	Glyma.04G130300	0.573989
Glyma.08G010300	Glyma.04G062400	0.570389
Glyma.08G028400	Glyma.04G062400	0.58219
Glyma.08G028400	Glyma.07G273900	0.579351
Glyma.08G028400	Glyma.04G130300	0.575551
Glyma.08G028400	Glyma.18G195700	0.575034
Glyma.08G028400	Glyma.18G237300	0.573424
Glyma.08G028400	Glyma.08G016400	0.573116
Glyma.08G028400	Glyma.17G112500	0.572777
Glyma.08G028400	Glyma.12G217300	0.572384
Glyma.08G028400	Glyma.13G221300	0.571868
Glyma.08G028400	Glyma.10G168700	0.571692
Glyma.08G028400	Glyma.08G081700	0.571583
Glyma.08G028400	Glyma.01G177300	0.571083
Glyma.08G028400	Glyma.07G033100	0.570777
Glyma.08G028400	Glyma.20G227900	0.570677
Glyma.08G028400	Glyma.08G237200	0.570664
Glyma.08G028400	Glyma.08G082700	0.570454
Glyma.08G028400	Glyma.02G085200	0.570315
Glyma.08G028400	Glyma.20G072700	0.570261
Glyma.08G028400	Glyma.05G201100	0.57003
Glyma.08G046000	Glyma.04G130300	0.570519
Glyma.08G118400	Glyma.04G130300	0.574494
Glyma.08G118400	Glyma.17G025200	0.571858
Glyma.08G118400	Glyma.07G270300	0.570899
Glyma.08G118400	Glyma.04G062400	0.570606
Glyma.08G118400	Glyma.20G174500	0.570207
Glyma.08G151700	Glyma.20G101700	0.570385
Glyma.08G162000	Glyma.18G070600	0.585544
Glyma.08G162000	Glyma.04G062400	0.573976
Glyma.08G162000	Glyma.08G081700	0.573578
Glyma.08G162000	Glyma.14G039900	0.57291
Glyma.08G162000	Glyma.07G273900	0.572709
Glyma.08G162000	Glyma.04G130300	0.571928
Glyma.08G162000	Glyma.11G141500	0.571015
Glyma.08G309500	Glyma.04G130300	0.57642
Glyma.08G309500	Glyma.04G062400	0.574463
Glyma.08G309500	Glyma.11G141500	0.570536
Glyma.08G309500	Glyma.07G273900	0.570348
Glyma.08G327500	Glyma.11G141500	0.57082
Glyma.08G340600	Glyma.20G101700	0.572226
Glyma.08G340600	Glyma.14G039900	0.570903
Glyma.08G340600	Glyma.08G081700	0.570149
Glyma.08G340600	Glyma.04G062400	0.570053
Glyma.09G044800	Glyma.18G070600	0.573162
Glyma.09G044800	Glyma.11G141500	0.571077
Glyma.09G199800	Glyma.04G062400	0.576573
Glyma.09G199800	Glyma.04G130300	0.575986
Glyma.09G199800	Glyma.20G101700	0.573406
Glyma.09G199800	Glyma.14G039900	0.572254
Glyma.09G257800	Glyma.04G130300	0.581874
Glyma.09G257800	Glyma.04G062400	0.577072
Glyma.09G257800	Glyma.07G273900	0.572689
Glyma.09G257800	Glyma.09G212100	0.571129
Glyma.10G031600	Glyma.13G082200	0.570398
Glyma.10G103000	Glyma.20G101700	0.579775
Glyma.10G103000	Glyma.04G130300	0.576543
Glyma.10G103000	Glyma.20G174500	0.57559
Glyma.10G103000	Glyma.20G021900	0.574531
Glyma.10G103000	Glyma.11G141500	0.573496
Glyma.10G103000	Glyma.18G070600	0.573133
Glyma.10G103000	Glyma.20G181300	0.571594
Glyma.10G103000	Glyma.10G145100	0.570671
Glyma.10G103000	Glyma.10G123100	0.570428
Glyma.10G103000	Glyma.14G039900	0.570282
Glyma.10G165000	Glyma.04G130300	0.587904
Glyma.10G165000	Glyma.20G174500	0.582091
Glyma.10G165000	Glyma.20G101700	0.578536
Glyma.10G165000	Glyma.04G062400	0.578154
Glyma.10G165000	Glyma.11G141500	0.575972
Glyma.10G165000	Glyma.10G145100	0.574525
Glyma.10G165000	Glyma.09G212100	0.573973
Glyma.10G165000	Glyma.14G039900	0.573228
Glyma.10G165000	Glyma.08G081700	0.570227
Glyma.10G197500	Glyma.04G130300	0.576199
Glyma.10G220600	Glyma.20G101700	0.57374
Glyma.10G263300	Glyma.04G130300	0.578042
Glyma.10G263300	Glyma.18G070600	0.577433
Glyma.10G263300	Glyma.11G141500	0.57735
Glyma.10G263300	Glyma.20G101700	0.572247
Glyma.10G263300	Glyma.08G081700	0.571164
Glyma.10G263300	Glyma.20G174500	0.570422
Glyma.10G263300	Glyma.14G039900	0.570383
Glyma.10G285000	Glyma.18G070600	0.576618
Glyma.11G048600	Glyma.04G062400	0.586669
Glyma.11G048600	Glyma.17G112500	0.584981
Glyma.11G048600	Glyma.04G130300	0.578922
Glyma.11G048600	Glyma.09G212100	0.577158
Glyma.11G048600	Glyma.17G025200	0.577097
Glyma.11G048600	Glyma.12G051100	0.573328
Glyma.11G048600	Glyma.13G158800	0.573133
Glyma.11G048600	Glyma.18G070600	0.571347
Glyma.11G048600	Glyma.20G174500	0.571136
Glyma.11G048600	Glyma.07G273900	0.570146
Glyma.11G049900	Glyma.18G070600	0.582021
Glyma.11G049900	Glyma.11G141500	0.578657
Glyma.11G049900	Glyma.04G130300	0.576943
Glyma.11G049900	Glyma.20G101700	0.576724
Glyma.11G049900	Glyma.14G039900	0.574968
Glyma.11G049900	Glyma.08G081700	0.574391
Glyma.11G049900	Glyma.10G123100	0.573139
Glyma.11G049900	Glyma.20G174500	0.573031
Glyma.11G084000	Glyma.18G070600	0.576599
Glyma.11G108500	Glyma.08G081700	0.570727
Glyma.11G194500	Glyma.20G101700	0.573289
Glyma.11G194500	Glyma.11G141500	0.572694
Glyma.11G194500	Glyma.10G123100	0.570647
Glyma.11G221100	Glyma.04G062400	0.578632
Glyma.11G221100	Glyma.18G070600	0.574904
Glyma.11G221100	Glyma.04G130300	0.572095
Glyma.11G221100	Glyma.07G273900	0.570732
Glyma.11G221100	Glyma.09G212100	0.570038
Glyma.11G235500	Glyma.04G130300	0.585289
Glyma.11G235500	Glyma.20G174500	0.57879
Glyma.11G235500	Glyma.04G062400	0.578781
Glyma.11G235500	Glyma.17G025200	0.577301
Glyma.11G235500	Glyma.10G145100	0.576033
Glyma.11G235500	Glyma.09G212100	0.57405
Glyma.11G235500	Glyma.20G101700	0.572356
Glyma.11G235500	Glyma.07G270300	0.571274
Glyma.12G001500	Glyma.20G101700	0.577444
Glyma.12G001500	Glyma.11G141500	0.574188
Glyma.12G001500	Glyma.10G123100	0.571671
Glyma.12G013400	Glyma.04G130300	0.585792
Glyma.12G013400	Glyma.04G062400	0.581031
Glyma.12G013400	Glyma.09G212100	0.576185
Glyma.12G013400	Glyma.20G174500	0.574687
Glyma.12G013400	Glyma.17G025200	0.57447
Glyma.12G013400	Glyma.07G273900	0.572518
Glyma.12G013400	Glyma.20G101700	0.570535
Glyma.12G013400	Glyma.10G145100	0.570504
Glyma.12G170100	Glyma.04G130300	0.588717
Glyma.12G170100	Glyma.04G062400	0.58372
Glyma.12G170100	Glyma.20G174500	0.582548
Glyma.12G170100	Glyma.09G212100	0.579482
Glyma.12G170100	Glyma.20G101700	0.57786
Glyma.12G170100	Glyma.10G145100	0.576149
Glyma.12G170100	Glyma.17G025200	0.575858
Glyma.12G170100	Glyma.07G273900	0.575607
Glyma.12G170100	Glyma.08G081700	0.573828
Glyma.12G170100	Glyma.11G141500	0.573373
Glyma.12G170100	Glyma.14G039900	0.573189
Glyma.12G170100	Glyma.17G112500	0.572583
Glyma.12G170100	Glyma.10G217500	0.572459
Glyma.12G170100	Glyma.07G165200	0.570748
Glyma.12G231700	Glyma.04G130300	0.585644
Glyma.12G231700	Glyma.18G070600	0.582981
Glyma.12G231700	Glyma.04G062400	0.582357
Glyma.12G231700	Glyma.07G273900	0.575994
Glyma.12G231700	Glyma.09G212100	0.575976
Glyma.12G231700	Glyma.20G174500	0.573924
Glyma.12G231700	Glyma.17G025200	0.573255
Glyma.13G031300	Glyma.04G130300	0.587813
Glyma.13G031300	Glyma.04G062400	0.58207
Glyma.13G031300	Glyma.20G174500	0.578246
Glyma.13G031300	Glyma.07G273900	0.576877
Glyma.13G031300	Glyma.09G212100	0.574973
Glyma.13G031300	Glyma.10G145100	0.57311
Glyma.13G031300	Glyma.17G025200	0.572627
Glyma.13G031300	Glyma.08G081700	0.57098
Glyma.13G031300	Glyma.10G217500	0.570254
Glyma.13G052000	Glyma.04G130300	0.573329
Glyma.13G204700	Glyma.11G141500	0.574183
Glyma.13G204700	Glyma.04G130300	0.571149
Glyma.13G215000	Glyma.20G101700	0.575268
Glyma.13G345400	Glyma.04G130300	0.585597
Glyma.13G345400	Glyma.04G062400	0.583775
Glyma.13G345400	Glyma.20G174500	0.582639
Glyma.13G345400	Glyma.18G070600	0.581611
Glyma.13G345400	Glyma.20G101700	0.579828
Glyma.13G345400	Glyma.17G112500	0.57869
Glyma.13G345400	Glyma.09G212100	0.578627
Glyma.13G345400	Glyma.17G025200	0.572405
Glyma.13G345400	Glyma.10G217500	0.572212
Glyma.13G345400	Glyma.07G273900	0.571734
Glyma.13G345400	Glyma.07G165200	0.571536
Glyma.13G345400	Glyma.14G039900	0.571176
Glyma.13G345400	Glyma.10G145100	0.570349
Glyma.13G346000	Glyma.18G070600	0.58325
Glyma.13G346000	Glyma.04G130300	0.581381
Glyma.13G346000	Glyma.04G062400	0.579863
Glyma.13G346000	Glyma.20G174500	0.575801
Glyma.13G346000	Glyma.20G101700	0.573639
Glyma.13G346000	Glyma.17G112500	0.573284
Glyma.13G346000	Glyma.14G039900	0.572212
Glyma.13G346000	Glyma.07G273900	0.572018
Glyma.13G346000	Glyma.09G212100	0.571807
Glyma.13G371300	Glyma.04G130300	0.570991
Glyma.14G026700	Glyma.04G130300	0.583244
Glyma.14G026700	Glyma.04G062400	0.573768
Glyma.14G026700	Glyma.17G025200	0.571427
Glyma.14G144700	Glyma.04G130300	0.582918
Glyma.14G144700	Glyma.04G062400	0.574959
Glyma.14G144700	Glyma.17G025200	0.573423
Glyma.14G144700	Glyma.20G174500	0.571609
Glyma.14G144700	Glyma.09G212100	0.570081
Glyma.14G164700	Glyma.18G070600	0.580593
Glyma.15G017900	Glyma.04G062400	0.581226
Glyma.15G017900	Glyma.17G025200	0.576558
Glyma.15G017900	Glyma.04G130300	0.575572
Glyma.15G017900	Glyma.17G112500	0.570747
Glyma.15G017900	Glyma.09G212100	0.570168
Glyma.15G104000	Glyma.04G062400	0.576282
Glyma.15G104000	Glyma.07G273900	0.572947
Glyma.15G104000	Glyma.04G130300	0.571777
Glyma.15G137900	Glyma.08G081700	0.573376
Glyma.15G137900	Glyma.20G101700	0.573264
Glyma.15G137900	Glyma.14G039900	0.573061
Glyma.15G137900	Glyma.11G141500	0.57216
Glyma.15G137900	Glyma.10G123100	0.57102
Glyma.15G152900	Glyma.20G101700	0.576409
Glyma.15G152900	Glyma.20G021900	0.570711
Glyma.15G173100	Glyma.20G101700	0.580598
Glyma.15G173100	Glyma.04G130300	0.577857
Glyma.15G173100	Glyma.20G174500	0.577358
Glyma.15G173100	Glyma.04G062400	0.576999
Glyma.15G173100	Glyma.09G212100	0.572845
Glyma.15G173100	Glyma.17G112500	0.572684
Glyma.15G173100	Glyma.20G021900	0.572442
Glyma.15G173100	Glyma.18G070600	0.570929
Glyma.15G254400	Glyma.11G141500	0.574627
Glyma.16G008400	Glyma.04G130300	0.587774
Glyma.16G008400	Glyma.20G174500	0.585224
Glyma.16G008400	Glyma.20G101700	0.583257
Glyma.16G008400	Glyma.18G070600	0.581595
Glyma.16G008400	Glyma.04G062400	0.579292
Glyma.16G008400	Glyma.09G212100	0.575853
Glyma.16G008400	Glyma.11G141500	0.575355
Glyma.16G008400	Glyma.10G145100	0.575224
Glyma.16G008400	Glyma.14G039900	0.574538
Glyma.16G008400	Glyma.20G021900	0.574197
Glyma.16G008400	Glyma.10G123100	0.573089
Glyma.16G008400	Glyma.10G217500	0.572363
Glyma.16G008400	Glyma.17G112500	0.570442
Glyma.16G008400	Glyma.08G081700	0.570293
Glyma.16G008400	Glyma.07G165200	0.57023
Glyma.16G008400	Glyma.17G025200	0.570047
Glyma.16G095100	Glyma.04G130300	0.573728
Glyma.16G128600	Glyma.04G130300	0.579723
Glyma.16G128600	Glyma.11G141500	0.578019
Glyma.16G128600	Glyma.04G062400	0.573512
Glyma.16G128600	Glyma.08G081700	0.573393
Glyma.16G128600	Glyma.20G174500	0.572693
Glyma.16G128600	Glyma.14G039900	0.572134
Glyma.16G128600	Glyma.09G212100	0.570504
Glyma.16G128600	Glyma.20G101700	0.570061
Glyma.16G189100	Glyma.11G141500	0.572515
Glyma.16G189100	Glyma.08G081700	0.571225
Glyma.17G021100	Glyma.04G130300	0.573704
Glyma.17G037700	Glyma.11G141500	0.572751
Glyma.17G156300	Glyma.11G141500	0.575688
Glyma.17G156300	Glyma.18G070600	0.575092
Glyma.17G156300	Glyma.04G130300	0.574558
Glyma.17G156300	Glyma.20G101700	0.572029
Glyma.17G156300	Glyma.20G174500	0.57118
Glyma.17G156300	Glyma.10G123100	0.570001
Glyma.17G240900	Glyma.04G130300	0.581671
Glyma.17G240900	Glyma.18G070600	0.579392
Glyma.17G240900	Glyma.20G174500	0.576053
Glyma.17G240900	Glyma.11G141500	0.575331
Glyma.17G240900	Glyma.20G101700	0.570514
Glyma.18G027100	Glyma.04G130300	0.572244
Glyma.18G030000	Glyma.04G130300	0.583925
Glyma.18G030000	Glyma.20G174500	0.575139
Glyma.18G030000	Glyma.18G070600	0.573485
Glyma.18G030000	Glyma.11G141500	0.57264
Glyma.18G030000	Glyma.09G212100	0.570105
Glyma.18G070600	Glyma.10G145100	0.588903
Glyma.18G070600	Glyma.10G094400	0.588055
Glyma.18G070600	Glyma.20G024400	0.587995
Glyma.18G070600	Glyma.12G044100	0.587862
Glyma.18G070600	Glyma.03G195200	0.587693
Glyma.18G070600	Glyma.18G234200	0.587448
Glyma.18G070600	Glyma.20G132500	0.587428
Glyma.18G070600	Glyma.20G174500	0.587367
Glyma.18G070600	Glyma.18G295600	0.587313
Glyma.18G070600	Glyma.01G068600	0.587223
Glyma.18G070600	Glyma.17G025200	0.587044
Glyma.18G070600	Glyma.07G033100	0.58703
Glyma.18G070600	Glyma.17G109500	0.586953
Glyma.18G070600	Glyma.08G028400	0.586797
Glyma.18G070600	Glyma.08G182200	0.586789
Glyma.18G070600	Glyma.05G201100	0.586617
Glyma.18G070600	Glyma.02G110700	0.586467
Glyma.18G070600	Glyma.20G058500	0.586359
Glyma.18G070600	Glyma.20G186800	0.586311
Glyma.18G070600	Glyma.13G031300	0.586259
Glyma.18G070600	Glyma.09G212100	0.586205
Glyma.18G070600	Glyma.09G264700	0.586204
Glyma.18G070600	Glyma.03G029800	0.586148
Glyma.18G070600	Glyma.06G276200	0.586096
Glyma.18G070600	Glyma.05G220700	0.586084
Glyma.18G070600	Glyma.20G088600	0.586044
Glyma.18G070600	Glyma.08G081700	0.585947
Glyma.18G070600	Glyma.20G160100	0.585912
Glyma.18G070600	Glyma.13G077900	0.585867
Glyma.18G070600	Glyma.08G112400	0.585863
Glyma.18G070600	Glyma.16G079100	0.58582
Glyma.18G070600	Glyma.17G045300	0.585806
Glyma.18G070600	Glyma.09G068000	0.585778
Glyma.18G070600	Glyma.02G037700	0.585719
Glyma.18G070600	Glyma.03G051600	0.585706
Glyma.18G070600	Glyma.10G217500	0.585597
Glyma.18G070600	Glyma.13G123500	0.58557
Glyma.18G070600	Glyma.12G051100	0.585556
Glyma.18G070600	Glyma.15G029700	0.58553
Glyma.18G070600	Glyma.07G270300	0.585511
Glyma.18G070600	Glyma.17G146100	0.585477
Glyma.18G070600	Glyma.04G062400	0.58536
Glyma.18G070600	Glyma.10G168700	0.585291
Glyma.18G070600	Glyma.14G151400	0.585257
Glyma.18G070600	Glyma.12G166900	0.585256
Glyma.18G070600	Glyma.12G170100	0.585151
Glyma.18G070600	Glyma.20G227900	0.585133
Glyma.18G070600	Glyma.04G130300	0.585122
Glyma.18G070600	Glyma.08G283700	0.585004
Glyma.18G070600	Glyma.17G058700	0.58496
Glyma.18G070600	Glyma.20G101700	0.584875
Glyma.18G070600	Glyma.20G181300	0.584874
Glyma.18G070600	Glyma.01G148600	0.584863
Glyma.18G070600	Glyma.05G016100	0.584835
Glyma.18G070600	Glyma.07G165200	0.584831
Glyma.18G070600	Glyma.07G273900	0.58483
Glyma.18G070600	Glyma.18G195700	0.58479
Glyma.18G070600	Glyma.08G076900	0.584784
Glyma.18G070600	Glyma.19G222100	0.584756
Glyma.18G070600	Glyma.10G123100	0.584731
Glyma.18G070600	Glyma.20G072700	0.584705
Glyma.18G070600	Glyma.17G112200	0.584687
Glyma.18G070600	Glyma.18G300100	0.584671
Glyma.18G070600	Glyma.02G085200	0.584637
Glyma.18G070600	Glyma.06G316400	0.584609
Glyma.18G070600	Glyma.17G231600	0.584492
Glyma.18G070600	Glyma.17G255600	0.584395
Glyma.18G070600	Glyma.13G002100	0.584377
Glyma.18G070600	Glyma.08G016400	0.584189
Glyma.18G070600	Glyma.01G177300	0.584174
Glyma.18G070600	Glyma.10G244100	0.584165
Glyma.18G070600	Glyma.09G212500	0.584136
Glyma.18G070600	Glyma.19G133100	0.584098
Glyma.18G070600	Glyma.19G024000	0.584088
Glyma.18G070600	Glyma.19G197500	0.584053
Glyma.18G070600	Glyma.03G229000	0.584051
Glyma.18G070600	Glyma.10G137800	0.584007
Glyma.18G070600	Glyma.08G082700	0.583919
Glyma.18G070600	Glyma.08G309500	0.583889
Glyma.18G070600	Glyma.14G039900	0.583886
Glyma.18G070600	Glyma.18G237300	0.583867
Glyma.18G070600	Glyma.17G218800	0.583797
Glyma.18G070600	Glyma.13G136600	0.583778
Glyma.18G070600	Glyma.12G219100	0.583728
Glyma.18G070600	Glyma.13G181100	0.583684
Glyma.18G070600	Glyma.10G055300	0.583684
Glyma.18G070600	Glyma.18G256200	0.583665
Glyma.18G070600	Glyma.20G072600	0.583591
Glyma.18G070600	Glyma.15G097000	0.583525
Glyma.18G070600	Glyma.02G101700	0.583462
Glyma.18G070600	Glyma.15G123900	0.5834
Glyma.18G070600	Glyma.01G205400	0.583386
Glyma.18G070600	Glyma.20G021900	0.583354
Glyma.18G070600	Glyma.10G102200	0.583218
Glyma.18G070600	Glyma.14G218000	0.583215
Glyma.18G070600	Glyma.16G128600	0.583169
Glyma.18G070600	Glyma.03G228100	0.58315
Glyma.18G070600	Glyma.12G003500	0.58308
Glyma.18G070600	Glyma.16G146300	0.583023
Glyma.18G070600	Glyma.15G022600	0.582877
Glyma.18G070600	Glyma.19G217200	0.582875
Glyma.18G070600	Glyma.09G252600	0.582809
Glyma.18G070600	Glyma.10G102000	0.582791
Glyma.18G070600	Glyma.01G029600	0.582778
Glyma.18G070600	Glyma.20G233700	0.582656
Glyma.18G070600	Glyma.18G007700	0.582645
Glyma.18G070600	Glyma.04G078500	0.582624
Glyma.18G070600	Glyma.13G112100	0.582562
Glyma.18G070600	Glyma.01G039100	0.582498
Glyma.18G070600	Glyma.04G237300	0.582474
Glyma.18G070600	Glyma.19G182000	0.582401
Glyma.18G070600	Glyma.19G226200	0.582242
Glyma.18G070600	Glyma.15G137900	0.582226
Glyma.18G070600	Glyma.13G221300	0.582185
Glyma.18G070600	Glyma.15G106900	0.582124
Glyma.18G070600	Glyma.09G151800	0.582114
Glyma.18G070600	Glyma.10G031600	0.582081
Glyma.18G070600	Glyma.09G062200	0.58207
Glyma.18G070600	Glyma.04G065500	0.58206
Glyma.18G070600	Glyma.10G282000	0.582055
Glyma.18G070600	Glyma.13G080800	0.58203
Glyma.18G070600	Glyma.08G039100	0.582023
Glyma.18G070600	Glyma.08G186800	0.581972
Glyma.18G070600	Glyma.02G068500	0.581952
Glyma.18G070600	Glyma.14G217100	0.581892
Glyma.18G070600	Glyma.15G104000	0.581875
Glyma.18G070600	Glyma.10G165000	0.581866
Glyma.18G070600	Glyma.17G150200	0.581846
Glyma.18G070600	Glyma.19G173500	0.581825
Glyma.18G070600	Glyma.04G071500	0.581817
Glyma.18G070600	Glyma.17G112500	0.5818
Glyma.18G070600	Glyma.04G239200	0.581754
Glyma.18G070600	Glyma.02G279500	0.581738
Glyma.18G070600	Glyma.19G004100	0.58171
Glyma.18G070600	Glyma.13G082200	0.581617
Glyma.18G070600	Glyma.07G051300	0.5816
Glyma.18G070600	Glyma.09G285900	0.581588
Glyma.18G070600	Glyma.07G000900	0.581532
Glyma.18G070600	Glyma.07G244900	0.581523
Glyma.18G070600	Glyma.20G246800	0.581492
Glyma.18G070600	Glyma.16G020400	0.58149
Glyma.18G070600	Glyma.13G158800	0.58144
Glyma.18G070600	Glyma.18G142500	0.581362
Glyma.18G070600	Glyma.02G049800	0.581268
Glyma.18G070600	Glyma.06G320200	0.581243
Glyma.18G070600	Glyma.06G057700	0.581231
Glyma.18G070600	Glyma.17G131100	0.581206
Glyma.18G070600	Glyma.02G186300	0.581154
Glyma.18G070600	Glyma.12G028100	0.58107
Glyma.18G070600	Glyma.12G018800	0.581033
Glyma.18G070600	Glyma.20G198100	0.58101
Glyma.18G070600	Glyma.01G234700	0.580977
Glyma.18G070600	Glyma.08G259500	0.580935
Glyma.18G070600	Glyma.01G233300	0.580828
Glyma.18G070600	Glyma.06G321800	0.58076
Glyma.18G070600	Glyma.11G141500	0.580758
Glyma.18G070600	Glyma.19G120100	0.580745
Glyma.18G070600	Glyma.12G013400	0.580657
Glyma.18G070600	Glyma.15G054700	0.580568
Glyma.18G070600	Glyma.07G031100	0.580537
Glyma.18G070600	Glyma.02G044700	0.580499
Glyma.18G070600	Glyma.09G199800	0.580491
Glyma.18G070600	Glyma.15G055100	0.580442
Glyma.18G070600	Glyma.08G361700	0.580441
Glyma.18G070600	Glyma.06G324700	0.580369
Glyma.18G070600	Glyma.14G000600	0.580314
Glyma.18G070600	Glyma.08G237200	0.580216
Glyma.18G070600	Glyma.05G230600	0.580211
Glyma.18G070600	Glyma.06G175400	0.580193
Glyma.18G070600	Glyma.16G189100	0.580145
Glyma.18G070600	Glyma.12G060600	0.580078
Glyma.18G070600	Glyma.09G257800	0.580056
Glyma.18G070600	Glyma.13G289300	0.580003
Glyma.18G070600	Glyma.01G052400	0.579981
Glyma.18G070600	Glyma.15G068300	0.579894
Glyma.18G070600	Glyma.11G128700	0.579877
Glyma.18G070600	Glyma.02G233700	0.579816
Glyma.18G070600	Glyma.20G179900	0.579809
Glyma.18G070600	Glyma.15G154000	0.579806
Glyma.18G070600	Glyma.15G209000	0.579794
Glyma.18G070600	Glyma.17G088100	0.57977
Glyma.18G070600	Glyma.09G240300	0.579663
Glyma.18G070600	Glyma.19G110800	0.579567
Glyma.18G070600	Glyma.06G126900	0.579566
Glyma.18G070600	Glyma.06G306300	0.579537
Glyma.18G070600	Glyma.08G226100	0.579522
Glyma.18G070600	Glyma.18G287600	0.579448
Glyma.18G070600	Glyma.08G177600	0.579445
Glyma.18G070600	Glyma.01G002400	0.579421
Glyma.18G070600	Glyma.08G340600	0.579378
Glyma.18G070600	Glyma.12G230000	0.579286
Glyma.18G070600	Glyma.08G302200	0.579228
Glyma.18G070600	Glyma.06G146700	0.579217
Glyma.18G070600	Glyma.07G006600	0.579123
Glyma.18G070600	Glyma.13G099600	0.579033
Glyma.18G070600	Glyma.18G291900	0.579021
Glyma.18G070600	Glyma.06G075000	0.578991
Glyma.18G070600	Glyma.13G218600	0.578932
Glyma.18G070600	Glyma.13G343300	0.578917
Glyma.18G070600	Glyma.03G172400	0.578862
Glyma.18G070600	Glyma.08G134600	0.578837
Glyma.18G070600	Glyma.07G202100	0.578777
Glyma.18G070600	Glyma.17G168200	0.578688
Glyma.18G070600	Glyma.06G186800	0.578683
Glyma.18G070600	Glyma.19G173300	0.578649
Glyma.18G070600	Glyma.02G207700	0.57863
Glyma.18G070600	Glyma.02G073000	0.578623
Glyma.18G070600	Glyma.04G173300	0.578614
Glyma.18G070600	Glyma.10G082300	0.57859
Glyma.18G070600	Glyma.14G201500	0.578587
Glyma.18G070600	Glyma.13G114700	0.578553
Glyma.18G070600	Glyma.02G076500	0.578491
Glyma.18G070600	Glyma.04G206600	0.57848
Glyma.18G070600	Glyma.16G058500	0.578346
Glyma.18G070600	Glyma.03G250400	0.578315
Glyma.18G070600	Glyma.08G335600	0.578301
Glyma.18G070600	Glyma.16G155600	0.578068
Glyma.18G070600	Glyma.19G122600	0.578031
Glyma.18G070600	Glyma.13G101000	0.577996
Glyma.18G070600	Glyma.07G134400	0.577937
Glyma.18G070600	Glyma.08G228000	0.577931
Glyma.18G070600	Glyma.11G009500	0.577918
Glyma.18G070600	Glyma.10G251800	0.577894
Glyma.18G070600	Glyma.14G017800	0.577894
Glyma.18G070600	Glyma.04G003500	0.577885
Glyma.18G070600	Glyma.13G040600	0.577779
Glyma.18G070600	Glyma.05G219700	0.577765
Glyma.18G070600	Glyma.15G198100	0.577723
Glyma.18G070600	Glyma.12G190800	0.577642
Glyma.18G070600	Glyma.12G228900	0.577576
Glyma.18G070600	Glyma.15G126000	0.577563
Glyma.18G070600	Glyma.08G142700	0.577546
Glyma.18G070600	Glyma.17G019900	0.577337
Glyma.18G070600	Glyma.04G073900	0.577221
Glyma.18G070600	Glyma.09G260200	0.577204
Glyma.18G070600	Glyma.10G226300	0.577188
Glyma.18G070600	Glyma.07G042700	0.577171
Glyma.18G070600	Glyma.07G061000	0.57715
Glyma.18G070600	Glyma.11G219500	0.57706
Glyma.18G070600	Glyma.05G059200	0.577002
Glyma.18G070600	Glyma.05G000800	0.576997
Glyma.18G070600	Glyma.07G076700	0.576989
Glyma.18G070600	Glyma.20G103200	0.576943
Glyma.18G070600	Glyma.12G217300	0.576908
Glyma.18G070600	Glyma.16G029500	0.576894
Glyma.18G070600	Glyma.13G306700	0.576779
Glyma.18G070600	Glyma.02G291000	0.576766
Glyma.18G070600	Glyma.12G059800	0.576742
Glyma.18G070600	Glyma.11G246700	0.576728
Glyma.18G070600	Glyma.12G231100	0.576703
Glyma.18G070600	Glyma.05G188300	0.576674
Glyma.18G070600	Glyma.19G113200	0.576647
Glyma.18G070600	Glyma.16G029600	0.576635
Glyma.18G070600	Glyma.02G027600	0.576615
Glyma.18G070600	Glyma.01G110900	0.576461
Glyma.18G070600	Glyma.02G235800	0.57644
Glyma.18G070600	Glyma.10G216700	0.576428
Glyma.18G070600	Glyma.17G176300	0.576309
Glyma.18G070600	Glyma.04G222400	0.57628
Glyma.18G070600	Glyma.10G231300	0.576049
Glyma.18G070600	Glyma.19G068800	0.576029
Glyma.18G070600	Glyma.14G023700	0.576008
Glyma.18G070600	Glyma.18G029500	0.575918
Glyma.18G070600	Glyma.19G108400	0.575898
Glyma.18G070600	Glyma.19G116300	0.57589
Glyma.18G070600	Glyma.06G209000	0.575782
Glyma.18G070600	Glyma.01G182500	0.575641
Glyma.18G070600	Glyma.13G124000	0.575578
Glyma.18G070600	Glyma.13G044600	0.575348
Glyma.18G070600	Glyma.01G015500	0.575337
Glyma.18G070600	Glyma.13G105900	0.575302
Glyma.18G070600	Glyma.09G240800	0.575273
Glyma.18G070600	Glyma.01G201200	0.575267
Glyma.18G070600	Glyma.03G150800	0.5752
Glyma.18G070600	Glyma.01G042800	0.575194
Glyma.18G070600	Glyma.14G193600	0.575165
Glyma.18G070600	Glyma.17G071200	0.575082
Glyma.18G070600	Glyma.07G010600	0.575071
Glyma.18G070600	Glyma.05G231700	0.57504
Glyma.18G070600	Glyma.07G261000	0.57495
Glyma.18G070600	Glyma.04G196800	0.574927
Glyma.18G070600	Glyma.11G079600	0.574907
Glyma.18G070600	Glyma.16G058800	0.574843
Glyma.18G070600	Glyma.13G204700	0.574779
Glyma.18G070600	Glyma.06G131200	0.574712
Glyma.18G070600	Glyma.02G137100	0.574666
Glyma.18G070600	Glyma.07G106300	0.574608
Glyma.18G070600	Glyma.17G043800	0.574606
Glyma.18G070600	Glyma.17G053500	0.574587
Glyma.18G070600	Glyma.08G179200	0.574546
Glyma.18G070600	Glyma.14G163000	0.574525
Glyma.18G070600	Glyma.11G065100	0.574391
Glyma.18G070600	Glyma.01G149400	0.574374
Glyma.18G070600	Glyma.11G235500	0.574366
Glyma.18G070600	Glyma.15G016400	0.574316
Glyma.18G070600	Glyma.17G200600	0.574277
Glyma.18G070600	Glyma.10G287600	0.57419
Glyma.18G070600	Glyma.07G031300	0.57417
Glyma.18G070600	Glyma.06G220500	0.574121
Glyma.18G070600	Glyma.19G223600	0.574111
Glyma.18G070600	Glyma.09G185200	0.574096
Glyma.18G070600	Glyma.15G046100	0.574086
Glyma.18G070600	Glyma.14G091900	0.574063
Glyma.18G070600	Glyma.05G059100	0.574062
Glyma.18G070600	Glyma.14G216800	0.574058
Glyma.18G070600	Glyma.09G227200	0.574006
Glyma.18G070600	Glyma.06G173000	0.573985
Glyma.18G070600	Glyma.17G098000	0.57395
Glyma.18G070600	Glyma.10G078400	0.573932
Glyma.18G070600	Glyma.04G166300	0.573914
Glyma.18G070600	Glyma.01G103200	0.57385
Glyma.18G070600	Glyma.02G166100	0.573761
Glyma.18G070600	Glyma.02G107500	0.573731
Glyma.18G070600	Glyma.20G247200	0.573661
Glyma.18G070600	Glyma.17G106000	0.573641
Glyma.18G070600	Glyma.09G057300	0.573546
Glyma.18G070600	Glyma.01G106200	0.573541
Glyma.18G070600	Glyma.07G077100	0.573486
Glyma.18G070600	Glyma.20G216900	0.573451
Glyma.18G070600	Glyma.17G016800	0.573443
Glyma.18G070600	Glyma.06G095200	0.57333
Glyma.18G070600	Glyma.13G217600	0.573305
Glyma.18G070600	Glyma.06G177900	0.573304
Glyma.18G070600	Glyma.05G044200	0.573285
Glyma.18G070600	Glyma.07G066500	0.573257
Glyma.18G070600	Glyma.04G202600	0.573211
Glyma.18G070600	Glyma.11G108500	0.572955
Glyma.18G070600	Glyma.02G001900	0.572931
Glyma.18G070600	Glyma.06G142300	0.572903
Glyma.18G070600	Glyma.10G074900	0.57281
Glyma.18G070600	Glyma.16G077700	0.572796
Glyma.18G070600	Glyma.02G007700	0.572711
Glyma.18G070600	Glyma.17G113700	0.57271
Glyma.18G070600	Glyma.06G221900	0.572683
Glyma.18G070600	Glyma.02G141800	0.572675
Glyma.18G070600	Glyma.13G366600	0.572657
Glyma.18G070600	Glyma.09G258600	0.572581
Glyma.18G070600	Glyma.01G161900	0.57257
Glyma.18G070600	Glyma.09G223300	0.572545
Glyma.18G070600	Glyma.15G035600	0.572399
Glyma.18G070600	Glyma.03G198500	0.572382
Glyma.18G070600	Glyma.06G255200	0.572339
Glyma.18G070600	Glyma.18G027100	0.572297
Glyma.18G070600	Glyma.08G073700	0.572276
Glyma.18G070600	Glyma.13G367400	0.572223
Glyma.18G070600	Glyma.11G098700	0.572114
Glyma.18G070600	Glyma.02G149800	0.572089
Glyma.18G070600	Glyma.08G185500	0.572063
Glyma.18G070600	Glyma.05G171000	0.572062
Glyma.18G070600	Glyma.18G219000	0.571876
Glyma.18G070600	Glyma.01G195400	0.571836
Glyma.18G070600	Glyma.17G144100	0.571795
Glyma.18G070600	Glyma.06G275600	0.571784
Glyma.18G070600	Glyma.09G206900	0.571774
Glyma.18G070600	Glyma.10G197500	0.571673
Glyma.18G070600	Glyma.08G253900	0.571646
Glyma.18G070600	Glyma.01G050500	0.571633
Glyma.18G070600	Glyma.08G355600	0.571614
Glyma.18G070600	Glyma.02G103800	0.571576
Glyma.18G070600	Glyma.03G155000	0.57157
Glyma.18G070600	Glyma.10G044700	0.571501
Glyma.18G070600	Glyma.06G046300	0.57146
Glyma.18G070600	Glyma.02G282600	0.571455
Glyma.18G070600	Glyma.01G008600	0.57145
Glyma.18G070600	Glyma.18G264800	0.571381
Glyma.18G070600	Glyma.08G327500	0.571362
Glyma.18G070600	Glyma.03G258900	0.571338
Glyma.18G070600	Glyma.06G124600	0.571227
Glyma.18G070600	Glyma.07G246300	0.571204
Glyma.18G070600	Glyma.07G257800	0.571197
Glyma.18G070600	Glyma.13G001000	0.57117
Glyma.18G070600	Glyma.08G054300	0.571132
Glyma.18G070600	Glyma.04G169500	0.571105
Glyma.18G070600	Glyma.12G218700	0.571089
Glyma.18G070600	Glyma.11G151300	0.571004
Glyma.18G070600	Glyma.02G082500	0.570967
Glyma.18G070600	Glyma.05G204000	0.570966
Glyma.18G070600	Glyma.06G155700	0.570952
Glyma.18G070600	Glyma.14G144700	0.570896
Glyma.18G070600	Glyma.03G213200	0.570719
Glyma.18G070600	Glyma.07G175000	0.570672
Glyma.18G070600	Glyma.04G113700	0.570631
Glyma.18G070600	Glyma.07G069300	0.570557
Glyma.18G070600	Glyma.20G050200	0.570491
Glyma.18G070600	Glyma.02G010500	0.570429
Glyma.18G070600	Glyma.05G001900	0.570383
Glyma.18G070600	Glyma.02G056200	0.570346
Glyma.18G070600	Glyma.03G056500	0.570332
Glyma.18G070600	Glyma.07G262600	0.570237
Glyma.18G070600	Glyma.13G170200	0.570233
Glyma.18G070600	Glyma.09G059900	0.570046
Glyma.18G142500	Glyma.04G062400	0.58925
Glyma.18G142500	Glyma.04G130300	0.587435
Glyma.18G142500	Glyma.20G174500	0.583689
Glyma.18G142500	Glyma.17G112500	0.583184
Glyma.18G142500	Glyma.09G212100	0.580411
Glyma.18G142500	Glyma.17G025200	0.580053
Glyma.18G142500	Glyma.20G101700	0.578575
Glyma.18G142500	Glyma.07G273900	0.576463
Glyma.18G142500	Glyma.10G217500	0.57462
Glyma.18G142500	Glyma.07G165200	0.574229
Glyma.18G142500	Glyma.12G051100	0.574178
Glyma.18G142500	Glyma.10G145100	0.573587
Glyma.18G142500	Glyma.07G033100	0.573396
Glyma.18G142500	Glyma.15G097000	0.57085
Glyma.18G142500	Glyma.13G158800	0.570116
Glyma.18G234800	Glyma.11G141500	0.573031
Glyma.18G244500	Glyma.18G070600	0.580245
Glyma.18G244500	Glyma.11G141500	0.571435
Glyma.18G264800	Glyma.11G141500	0.573979
Glyma.19G079700	Glyma.04G130300	0.571246
Glyma.19G088400	Glyma.04G130300	0.580566
Glyma.19G088400	Glyma.20G101700	0.579238
Glyma.19G088400	Glyma.20G174500	0.578437
Glyma.19G088400	Glyma.18G070600	0.573703
Glyma.19G088400	Glyma.10G145100	0.573579
Glyma.19G088400	Glyma.20G021900	0.573558
Glyma.19G088400	Glyma.04G062400	0.573481
Glyma.19G088400	Glyma.20G181300	0.571446
Glyma.19G088400	Glyma.17G025200	0.570571
Glyma.19G088400	Glyma.09G212100	0.570568
Glyma.19G172100	Glyma.04G130300	0.581741
Glyma.19G172100	Glyma.20G174500	0.577125
Glyma.19G172100	Glyma.20G101700	0.576396
Glyma.19G172100	Glyma.11G141500	0.571763
Glyma.19G172100	Glyma.18G070600	0.571623
Glyma.19G172100	Glyma.20G021900	0.571485
Glyma.19G172100	Glyma.09G212100	0.570469
Glyma.19G172100	Glyma.04G062400	0.570219
Glyma.19G248000	Glyma.18G070600	0.57888
Glyma.20G072600	Glyma.04G062400	0.582985
Glyma.20G072600	Glyma.04G130300	0.580757
Glyma.20G072600	Glyma.20G101700	0.57685
Glyma.20G072600	Glyma.07G273900	0.576619
Glyma.20G072600	Glyma.20G174500	0.575839
Glyma.20G072600	Glyma.14G039900	0.575364
Glyma.20G072600	Glyma.09G212100	0.575093
Glyma.20G072600	Glyma.08G081700	0.574378
Glyma.20G072600	Glyma.17G112500	0.572527
Glyma.20G072600	Glyma.17G025200	0.572251
Glyma.20G072600	Glyma.11G141500	0.570674
Glyma.20G093900	Glyma.20G101700	0.575985
Glyma.20G093900	Glyma.20G021900	0.572555
Glyma.20G181300	Glyma.04G130300	0.578455
Glyma.20G181300	Glyma.04G062400	0.57809
Glyma.20G181300	Glyma.08G081700	0.577113
Glyma.20G181300	Glyma.14G039900	0.576047
Glyma.20G181300	Glyma.11G141500	0.575778
Glyma.20G181300	Glyma.20G101700	0.575048
Glyma.20G181300	Glyma.07G273900	0.574253
Glyma.20G181300	Glyma.11G065100	0.572725
Glyma.20G181300	Glyma.20G174500	0.572383
Glyma.20G181300	Glyma.07G134400	0.571828
Glyma.20G181300	Glyma.09G212100	0.571714
Glyma.20G181300	Glyma.10G160500	0.571566
Glyma.20G181300	Glyma.19G068800	0.571071
Glyma.20G181300	Glyma.12G002100	0.570953
Glyma.20G181300	Glyma.15G068300	0.570916
Glyma.20G181300	Glyma.16G058500	0.570869
Glyma.20G181300	Glyma.09G227200	0.570306
Glyma.20G223500	Glyma.18G070600	0.574722
