# Supplementary material for: GWAS and WGCNA Analysis Uncover Candidate Genes Associated with Oil Content in Soybean
Source: Plants (Basel). 2024 May 14;13(10):1351. doi: 10.3390/plants13101351 (PMC11125034; doi:10.3390/plants13101351)
Supplement: Supplementary file 1 [file plants-13-01351-s001.zip › TableS3.xlsx]

## Sheet: Sheet1
TableS3. The information of soybean association panel
Name	Country	Latitude (°N)	Longitude (°W)
HF52	China	48.29	128.08
HF47	China	48.29	128.08
HF50	China	48.29	128.08
Ken18	China	48.29	128.08
Ken14	China	48.29	128.08
KX2	China	40.145	116.275
Heinong48	China	48.29	128.08
DN46	China	48.29	128.08
DN49	China	48.29	128.08
Yellowbaozhu	China	48.29	128.08
Heinong37	China	48.29	128.08
HF25	China	48.29	128.08
HH small seed	China	48.29	128.08
SN14	China	48.29	128.08
Fangzhengmoshidou	China	48.29	128.08
60huancang	China	40.845	121.995
Fengshou6	China	48.29	128.08
NF11	China	48.29	128.08
DN47	China	48.29	128.08
DN42	China	48.29	128.08
Jinshanpu	China	48.29	128.08
Heimoshidou	China	48.29	128.08
duludou	China	48.29	128.08
Kenjian23	China	48.29	128.08
HuaJiang1	China	48.29	128.08
HH45	China	48.29	128.08
HH38	China	48.29	128.08
HH48	China	48.29	128.08
DN93-046	China	48.29	128.08
DN48	China	48.29	128.08
DN594	China	48.29	128.08
DN8004	China	48.29	128.08
DN1068	China	48.29	128.08
KX3	China	40.145	116.275
Small Moshi	China	48.29	128.08
Yuanbaojin	China	48.29	128.08
Jilinchalihua	China	43.35	126.285
GY04L-141	China	48.29	128.08
Jinshanchamoshidou	China	48.29	128.08
Tiejiasilihuang	China	48.29	128.08
Tongnong13	China	48.29	128.08
JY94	China	43.35	126.285
JY89	China	43.35	126.285
JN20	China	48.29	128.08
J100	China	43.35	126.285
Helongyoutai	China	48.29	128.08
DN50	China	48.29	128.08
L-28	Canada	41.83	92.905
L-5	Canada	43.4	79.25
J4-1	China	40.845	121.995
JD33	China	40.845	121.995
TF8	China	48.29	128.08
Tiejiazi	China	48.29	128.08
L23	China	40.845	121.995
TD51	China	40.845	121.995
TD58	China	40.845	121.995
Xiaobaiji	China	48.29	128.08
Baichengmoshidou	China	43.35	126.285
Harosoy	America	35.8	78.8
century lx13	America	41.83	92.905
Williams82	USA	41.83	92.905
Charleston	America	41.83	92.905
Conrad	America	41.83	92.905
L-10	Canada	41.83	92.905
Amsoy	America	41.83	92.905
MD9	China	44.49	111.695
MD21	China	44.49	111.695
MD19	China	44.49	111.695
Shishengchangye	China	48.29	128.08
Daliheidou	China	48.29	128.08
Heersong2	China	48.29	128.08
Yanshihuangdou	China	48.29	128.08
Nova	Italy	41.54	12.3
Jinyuan1	China	48.29	128.08
Aika166	Rumania	44.23	26.1
Yapoche	China	48.29	128.08
Chamoshidou	China	48.29	128.08
Chasedou	China	48.29	128.08
L-59Peking	America	41.83	92.905
ZD35	China	40.145	116.275
Zhong03-5355	China	40.145	116.275
Zaoshu18	China	48.29	128.08
Kexin3	China	48.29	128.08
Boige du	Germany	52.31	13.2
Dunajika	China	48.29	128.08
Maoyandou	China	48.29	128.08
Shidadou1	China	48.29	128.08
Wuxing4	China	48.29	128.08
Datunxiaoheidou	China	48.29	128.08
Zhonghuang37	China	40.145	116.275
Zhong03-5334	China	40.145	116.275
Zhong03-5179	China	40.145	116.275
ZD27	China	40.145	116.275
ZZJ4032	China	40.145	116.275
ZZ00-683	China	40.145	116.275
ZZ05-15	China	40.145	116.275
ZZ4133	China	40.145	116.275
J06B7	China	39.19	116.285
Longquandadou	China	48.29	128.08
SN1	China	48.29	128.08
HH18	China	48.29	128.08
Qinganheidou	China	48.29	128.08
KB1	China	48.29	128.08
HF35	China	48.29	128.08
HF11	China	48.29	128.08
S02-339	China	48.29	128.08
NF15	China	48.29	128.08
LP03-311	China	40.845	121.995
LongX1	China	48.29	128.08
Heilongjiang41	China	48.29	128.08
HF29	China	48.29	128.08
HF37	China	48.29	128.08
DN56	China	48.29	128.08
HF45	China	48.29	128.08
HF55	China	48.29	128.08
BD14	China	48.29	128.08
BD16	China	48.29	128.08
HuaJiang2	China	48.29	128.08
HuaJiang4403	China	48.29	128.08
B1484	China	48.29	128.08
B1361	China	48.29	128.08
B1873	China	48.29	128.08
B4834	China	48.29	128.08
SN28	China	48.29	128.08
SN30	China	48.29	128.08
Ken04-8579	China	48.29	128.08
HH05-1676	China	48.29	128.08
S03-3046	China	48.29	128.08
SN25	China	48.29	128.08
S03-3592	China	48.29	128.08
Kennong30	China	48.29	128.08
Kennong29	China	48.29	128.08
Ken22	China	48.29	128.08
Heinong55	China	48.29	128.08
SN29	China	48.29	128.08
JN21	China	48.29	128.08
V111-4	China	43.35	126.285
L3	China	40.845	121.995
L98072	China	40.845	121.995
TD50	China	40.845	121.995
Hujiao104-528	China	48.29	128.08
Hujiao423	China	48.29	128.08
H05-991	China	48.29	128.08
H05-31	China	48.29	128.08
DY2004-5	China	43.35	126.285
L-79	America	41.83	92.905
Ha04-1824	China	48.29	128.08
S04-5804	China	48.29	128.08
DNL-13	China	48.29	128.08
L-57	America	41.83	92.905
L-21	Canada	43.4	79.25
Zhonghuang6	China	40.145	116.275
ZD32	China	40.145	116.275
Zhonghuang30	China	40.145	116.275
JD18	China	39.19	116.285
TD52	China	40.845	121.995
TD54	China	40.845	121.995
4yellow	China	48.29	128.08
Zihua4	China	48.29	128.08
Keshansilijia	China	48.29	128.08
Small seed9	China	48.29	128.08
TF31	China	40.845	121.995
JD21	China	40.845	121.995
Zhong03-5388	China	40.145	116.275
Heinong33	China	48.29	128.08
SN20	China	48.29	128.08
Zhong03-5373	China	40.145	116.275
DN66	China	48.29	128.08
JL20	China	43.35	126.285
YN9	China	43.35	126.285
SN8	China	48.29	128.08
YN10	China	43.35	126.285
SN10	China	48.29	128.08
H97-793	China	48.29	128.08
HN61	China	48.29	128.08
KS1	China	48.29	128.08
DN55	China	48.29	128.08
HN44	China	48.29	128.08
HN68	China	48.29	128.08
SZZ40	China	48.29	128.08
JY47	China	43.35	126.285
MKD4	China	44.49	111.695
HN38	China	48.29	128.08
LongHuang1	China	48.29	128.08
JL30	China	43.35	126.285
JN29	China	48.29	128.08
SN4	China	48.29	128.08
Hodgson	America	41.83	92.905
BF11	China	48.29	128.08
BF14	China	48.29	128.08
BF4	China	48.29	128.08
BF9	China	48.29	128.08
BJ9	China	48.29	128.08
Chundou1	China	48.29	128.08
HN95	China	48.29	128.08
HH54	China	48.29	128.08
HN58	China	48.29	128.08
JL27	China	43.35	126.285
JF10	China	48.29	128.08
KX4	China	48.29	128.08
KX5	China	48.29	128.08
KF13	China	48.29	128.08
KF15	China	48.29	128.08
KJD15	China	48.29	128.08
KJD25	China	48.29	128.08
KJD27	China	48.29	128.08
KJD31	China	48.29	128.08
KJD36	China	48.29	128.08
KN18	China	48.29	128.08
Mancangjin	China	48.29	128.08
MD28	China	44.49	111.695
NF20	China	48.29	128.08
SN23	China	48.29	128.08
DK5	China	48.29	128.08
HH19	China	48.29	128.08
HH29	China	48.29	128.08
JF3	China	48.29	128.08
JF6	China	48.29	128.08
JF7	China	48.29	128.08
KF11	China	48.29	128.08
Zhonghuang901	China	40.145	116.275
Jack	America	41.83	92.905
DK09-1230	China	48.29	128.08
DK1	China	48.29	128.08
HF70	China	48.29	128.08
HF71	China	48.29	128.08
HF75	China	48.29	128.08
