# Supplementary material for: GWAS and WGCNA Analysis Uncover Candidate Genes Associated with Oil Content in Soybean
Source: Plants (Basel). 2024 May 14;13(10):1351. doi: 10.3390/plants13101351 (PMC11125034; doi:10.3390/plants13101351)
Supplement: Supplementary file 1 [file plants-13-01351-s001.zip › TableS4.xlsx]

## Sheet: Sheet1
Gene name	Primer Sequence(5'-3')
Glyma.11G108100-q-F	TGCTCCGGTTGCTCGTAAAA
Glyma.11G108100-q-R	GAGTTCTTGGCCTCTCCACC
Glyma.02G166100-q-F	ACTAGACAAGCAAGCGAGCAG
Glyma.02G166100-q-R	TTGTCACCATCAAAGCCACT
Glyma.11G221100-q-F	TTTGGGGTGTCGCAATTCTT
Glyma.11G221100-q-R	TCTGGGATTTTCCTGAGCCT
Glyma.13G343300-q-F	CTACGACGACGAAGCTGACG
Glyma.13G343300-q-R	TAGGATGCTCGCAGAAACCC
Actin 4-q-F	GTTTCAAGCTCTTGCTCGTAATCA
Actin 4-q-R	GTGTCAGCCATACTGTCCCCATTT
